# Supplementary material for: Repurposing screen identifies novel candidates for broad-spectrum coronavirus antivirals and druggable host targets
Source: Antimicrob Agents Chemother. 2024 Feb 6;68(3):e01210-23. doi: 10.1128/aac.01210-23 (PMC10916382; doi:10.1128/aac.01210-23)
Supplement: Table S1 — List of validated compounds inhibiting HCoV 229E infection of Huh-7.5/F-Luc cells. [file aac.01210-23-s0002.xlsx]

## Sheet: Tabelle1
HCoV 229E IC50 rank number	RFM-ID	IC50 (µM)	r-squared IC50	CC50 (µM)	% cell viability at max. dose [5 µM]	r-suared CC50	SMILES	Drug	Further information	Target	Reference Target, mRNA expression analysis	RPKM of reference target in Huh-7.5 cells	Mode of action	Clinical phase (most advanced)	Screened for SARS-CoV-2 before (according to reframedb.org)	Anti-SARS-CoV-2 screening on Calu-3 cells: viability [% of control]	Anti-SARS-CoV-2 screening on Calu-3 cells: intracellular SARS-CoV-2 infection measured via immunofluorescence imaging [% of control]
1	CBR-001-845-278-3	0.02	0.89	greater than maximum tested dose	151.59	-2.34	CCC(COC(=O)[C@@H](NP(=O)(Oc1ccccc1)OC[C@H]1O[C@@]([C@@H]([C@@H]1O)O)(C#N)c1ccc2n1ncnc2N)C)CC	Remdesivir	WuXi; Nucleobindin-1 (NUCB1) Inhibitors; Viral-protein-inhibitors; ANTI-VIRAL; Antiviral Drugs; Viral Infections	RNA polymerase			Nucleobindin-1 (NCB1) inhibitors, RNA polymerase inhibitor	3	Yes, primary screen hit	157.54	3.27
1	CBR-001-845-278-3	0.02	0.89	greater than maximum tested dose	151.59	-2.34	CCC(COC(=O)[C@@H](NP(=O)(Oc1ccccc1)OC[C@H]1O[C@@]([C@@H]([C@@H]1O)O)(C#N)c1ccc2n1ncnc2N)C)CC	Remdesivir	WuXi; Nucleobindin-1 (NUCB1) Inhibitors; Viral-protein-inhibitors; ANTI-VIRAL; Antiviral Drugs; Viral Infections	RNA polymerase			Nucleobindin-1 (NCB1) inhibitors, RNA polymerase inhibitor	3	Yes, primary screen hit	164.85	1.84
1	CBR-001-845-278-3	0.02	0.89	greater than maximum tested dose	151.59	-2.34	CCC(COC(=O)[C@@H](NP(=O)(Oc1ccccc1)OC[C@H]1O[C@@]([C@@H]([C@@H]1O)O)(C#N)c1ccc2n1ncnc2N)C)CC	Remdesivir	WuXi; Nucleobindin-1 (NUCB1) Inhibitors; Viral-protein-inhibitors; ANTI-VIRAL; Antiviral Drugs; Viral Infections	RNA polymerase			Nucleobindin-1 (NCB1) inhibitors, RNA polymerase inhibitor	3	Yes, primary screen hit	153.7	1.56
1	CBR-001-845-278-3	0.02	0.89	greater than maximum tested dose	151.59	-2.34	CCC(COC(=O)[C@@H](NP(=O)(Oc1ccccc1)OC[C@H]1O[C@@]([C@@H]([C@@H]1O)O)(C#N)c1ccc2n1ncnc2N)C)CC	Remdesivir	WuXi; Nucleobindin-1 (NUCB1) Inhibitors; Viral-protein-inhibitors; ANTI-VIRAL; Antiviral Drugs; Viral Infections	RNA polymerase			Nucleobindin-1 (NCB1) inhibitors, RNA polymerase inhibitor	3	Yes, primary screen hit	159.51	1.03
1	CBR-001-845-278-3	0.02	0.89	greater than maximum tested dose	151.59	-2.34	CCC(COC(=O)[C@@H](NP(=O)(Oc1ccccc1)OC[C@H]1O[C@@]([C@@H]([C@@H]1O)O)(C#N)c1ccc2n1ncnc2N)C)CC	Remdesivir	WuXi; Nucleobindin-1 (NUCB1) Inhibitors; Viral-protein-inhibitors; ANTI-VIRAL; Antiviral Drugs; Viral Infections	RNA polymerase			Nucleobindin-1 (NCB1) inhibitors, RNA polymerase inhibitor	3	Yes, primary screen hit	149.01	2.62
1	CBR-001-845-278-3	0.02	0.89	greater than maximum tested dose	151.59	-2.34	CCC(COC(=O)[C@@H](NP(=O)(Oc1ccccc1)OC[C@H]1O[C@@]([C@@H]([C@@H]1O)O)(C#N)c1ccc2n1ncnc2N)C)CC	Remdesivir	WuXi; Nucleobindin-1 (NUCB1) Inhibitors; Viral-protein-inhibitors; ANTI-VIRAL; Antiviral Drugs; Viral Infections	RNA polymerase			Nucleobindin-1 (NCB1) inhibitors, RNA polymerase inhibitor	3	Yes, primary screen hit	155.17	1.52
1	CBR-001-845-278-3	0.02	0.89	greater than maximum tested dose	151.59	-2.34	CCC(COC(=O)[C@@H](NP(=O)(Oc1ccccc1)OC[C@H]1O[C@@]([C@@H]([C@@H]1O)O)(C#N)c1ccc2n1ncnc2N)C)CC	Remdesivir	WuXi; Nucleobindin-1 (NUCB1) Inhibitors; Viral-protein-inhibitors; ANTI-VIRAL; Antiviral Drugs; Viral Infections	RNA polymerase			Nucleobindin-1 (NCB1) inhibitors, RNA polymerase inhibitor	3	Yes, primary screen hit	132.97	0.93
1	CBR-001-845-278-3	0.02	0.89	greater than maximum tested dose	151.59	-2.34	CCC(COC(=O)[C@@H](NP(=O)(Oc1ccccc1)OC[C@H]1O[C@@]([C@@H]([C@@H]1O)O)(C#N)c1ccc2n1ncnc2N)C)CC	Remdesivir	WuXi; Nucleobindin-1 (NUCB1) Inhibitors; Viral-protein-inhibitors; ANTI-VIRAL; Antiviral Drugs; Viral Infections	RNA polymerase			Nucleobindin-1 (NCB1) inhibitors, RNA polymerase inhibitor	3	Yes, primary screen hit	155.6	1.01
1	CBR-001-845-278-3	0.02	0.89	greater than maximum tested dose	151.59	-2.34	CCC(COC(=O)[C@@H](NP(=O)(Oc1ccccc1)OC[C@H]1O[C@@]([C@@H]([C@@H]1O)O)(C#N)c1ccc2n1ncnc2N)C)CC	Remdesivir	WuXi; Nucleobindin-1 (NUCB1) Inhibitors; Viral-protein-inhibitors; ANTI-VIRAL; Antiviral Drugs; Viral Infections	RNA polymerase			Nucleobindin-1 (NCB1) inhibitors, RNA polymerase inhibitor	3	Yes, primary screen hit	160.82	1.09
1	CBR-001-845-278-3	0.02	0.89	greater than maximum tested dose	151.59	-2.34	CCC(COC(=O)[C@@H](NP(=O)(Oc1ccccc1)OC[C@H]1O[C@@]([C@@H]([C@@H]1O)O)(C#N)c1ccc2n1ncnc2N)C)CC	Remdesivir	WuXi; Nucleobindin-1 (NUCB1) Inhibitors; Viral-protein-inhibitors; ANTI-VIRAL; Antiviral Drugs; Viral Infections	RNA polymerase			Nucleobindin-1 (NCB1) inhibitors, RNA polymerase inhibitor	3	Yes, primary screen hit	141.11	5.51
1	CBR-001-845-278-3	0.02	0.89	greater than maximum tested dose	151.59	-2.34	CCC(COC(=O)[C@@H](NP(=O)(Oc1ccccc1)OC[C@H]1O[C@@]([C@@H]([C@@H]1O)O)(C#N)c1ccc2n1ncnc2N)C)CC	Remdesivir	WuXi; Nucleobindin-1 (NUCB1) Inhibitors; Viral-protein-inhibitors; ANTI-VIRAL; Antiviral Drugs; Viral Infections	RNA polymerase			Nucleobindin-1 (NCB1) inhibitors, RNA polymerase inhibitor	3	Yes, primary screen hit	152.56	1.09
2	RFM-004-656-0	0.03	0.98	greater than maximum tested dose	126.43	-0.23	OCC[C@@H]1CCCCN1c1cc(NCc2ccc[n+](c2)[O-])n2c(n1)c(CC)cn2	Dinaciclib	{"[vendor:integrity vendor id:428087 status:Phase III name:Dinaciclib moa:Apoptosis Inducers; Breast Cancer-Resistant Protein (BCRP; ABCG2) Inhibitors; CDK1/Cyclin B Inhibitors; CDK12 Inhibitors; CDK2/Cyclin A Inhibitors; CDK5/p25 Inhibitors; CDK9/Cyclin T1 Inhibitors; Signal Transduction Modulators indication:Breast Cancer Therapy; Melanoma Therapy; Non-Small Cell Lung Cancer Therapy; Multiple M…	CDK2, CDK1, CDK9, CDK5	CDK1	27.49	Apoptosis inducers, BCRP inhibitors, CDK inhibitors (12, 2, 1, 5, 9), ER stress response, signal transduction modulator indication	3	Yes	29.74	72.14
3	RFM-005-560-7	0.04	0.96	3.82821	47.1	0.41	N#CC1=C[C@@]2(C)[C@H](C(C1=O)(C)C)CC[C@@]1(C2=CC(=O)[C@H]2[C@@]1(C)CC[C@@]1([C@H]2CC(C)(C)CC1)C(=O)O)C	bardoxolone	{"[vendor:integrity vendor id:273031 status:Phase I name:Bardoxolone moa:Angiogenesis Inhibitors; Antiinflammatory Drugs; Apoptosis Inducers; NF-kappaB (NFKB) Activators; Nitric Oxide (NO) Production Inhibitors; Nuclear Factor Erythroid 2-Related Factor 2 (NFE2-Related Factor 2; NFE2L2; NRF2) Activators; PPARgamma Agonists; Signal Transduction Modulators indication:Inflammatory Bowel Disease, Age…	Nuclear Factor Erythroid 2-Related Factor 2 (NFE2-Related Factor 2), PPARG, LONP1, tubulin (family), NF-kappaB (NF-KB)	NFE2L2	17.06	Transcription factor Nrf2 stimulator, reducing agent, apoptosis inducer, angiogenesis inhibitors, antiinflammatory, NFKB activators, nitric oxide production inhibitors, Nuclear Factor Erythroid 2-Related Factor 2 (NFE2-Related Factor 2) agonist, PPARgamma agonist, signal transduction modulator indication	3	Yes	117.92	95.03
4	RFM-012-478-7	0.05	0.95	greater than maximum tested dose	127.46	-3.43	C#CCOc1ccc2c(c1)c(nc(=O)n2Cc1ccc(cc1)Br)c1ccc(cc1)C(C)C	AXT-914	{"[vendor:integrity vendor id:457058 status:Phase I name:AXT-914 moa: indication:Treatment of Osteoporosis roa: synonyms: vendor ikey:KIZITKARUSPCHY-UHFFFAOYSA-N]"}	calcium-sensing receptor (CaSR)	CaSR	0	calcium-sensing receptor (CaSR) modulator	1	Yes	76.99	20.74
5	RFM-012-998-6	0.05	0.84	greater than maximum tested dose	97.37	0.03	NC[C@H](C[C@H]1O[C@@H]2[C@@H]([C@H]1OC)CC(=O)C[C@H]1CC[C@H]3[C@H](O1)[C@@H]1O[C@]4(CC[C@@H]5O[C@@H](CC[C@@H]6O[C@H](C2)C(=C)[C@@H](C6)C)C(=C)C5)O[C@@H]2[C@H](O3)[C@H]1O[C@@H]2C4)O	Eribulin (mesylate)		TUBA1C, TUBA1A, TUBB1, TUBB3, TUBA8, TUBA4A, TUBD1, TUBB2A, TUBA3C/TUBA3D, TUBB4B, TUBB4A, TUBG1, TUBG2, TUBE1	TUBA1A	2.12	Tubulin inhibitor, microtubule inhibitor	Launched	Yes	41.43	29.49
6	RFM-002-234-4	0.07	0.89	greater than maximum tested dose	182.31	-2.59	[N-]=[N+]=CC(=O)CNC(=O)C(C(C)C)NC(=O)C(NC(=O)OCc1ccccc1)CC(C)C	Z LVG CHN2	[highest_phase: Clinical]; [vendor_annotation: Protein synthesis inhibitor; Antibacterial]	Cysteine proteinase			Cysteine proteinase inhibitor, protein synthesis inhibitor, inhibits HSV and SARS-CoV-2 replication	Clinical	Yes, primary screen hit	97.82	105.09
7	RFM-004-701-8	0.08	0.97	greater than maximum tested dose	77.27	-0.39	N#CC1=C[C@@]2(C)[C@H](C(C1=O)(C)C)CC[C@@]1(C2=CC(=O)[C@H]2[C@@]1(C)CC[C@@]1([C@H]2CC(C)(C)CC1)NC(=O)C(F)(F)C)C	RTA-63415 / Omaveloxolone	{"[vendor:integrity vendor id:830226 status:Phase II/III name:Omaveloxolone moa:Nitric Oxide (NO) Production Inhibitors; Nuclear Factor Erythroid 2-Related Factor 2 (NFE2-Related Factor 2; NFE2L2; NRF2) Activators; Signal Transduction Modulators indication:Non-Small Cell Lung Cancer Therapy; Dermatologic Drugs; Neurological Genetic Disorders, Treatment of ; Solid Tumors Therapy; Melanoma Therapy;…	Nrf2/ Nuclear Factor Erythroid 2-Related Factor 2 (NFE2-Related Factor 2), NF-kappaB (NF-KB)	NFE2L2	17.06	Nitric oxide (NO) production inhibitors, Nuclear Factor Erythroid 2-Related Factor 2 (NFE2-Related Factor 2; NFE2L2; NRF2) agonist, signal transduction modulators indication, NFKB inhibitor, antiinflammatory, neuroprotective	2 / 3	Yes	122.72	99.52
8	RFM-010-906-8	0.1	0.69	greater than maximum tested dose	105.53	0.06	CSC1SC[C@@H]2N(C)C(=O)[C@H](C)NC(=O)[C@@H](COC(=O)[C@@H](N(C(=O)[C@@H]1N(C)C(=O)[C@H](C)NC(=O)[C@@H](COC(=O)[C@@H](N(C2=O)C)C(C)C)NC(=O)c1cnc2c(n1)cccc2)C)C(C)C)NC(=O)c1cnc2c(n1)cccc2	Echinomycin (quinomycin A (9CI))	[highest_phase: Phase II]; [vendor_annotation: DNA inhibitor; DNA-Intercalating Drugs; DNA-synthesis-inhibitors; Hypoxia-inducible factor 1 Inhibitor; RNA-synthesis-inhibitors; Anticancer; Antineoplastic Antibiotics; Cancer; Myeloid Leukemia Therapy; Treatment of Autoimmune Diseases]	Hypoxia-inducible factor 1	HIF1A	39.85	Hypoxia-inducible factor 1 inhibition, DNA synthesis inhibitor, DNA intercalating, RNA synthesis inhibitor, DNA endogeneous promotor	2	Yes	95.21	92.25
9	RFM-000-056-6	0.12	0.94	greater than maximum tested dose	120.02	-1.66	C[N+](=C1C=CC(=C(c2ccc(cc2)N(C)C)c2ccc(cc2)N(C)C)C=C1)C	GENTIAN VIOLET	{"[vendor:integrity vendor id:434383 status:Launched name:Gentian violet moa:Cyclin-Dependent Kinase Inhibitor 1B (CDKN1B; p27Kip1) Degradation Inhibitors; Signal Transduction Modulators; Trypanothione Reductase (TPR) (Trypanosoma cruzi) Inhibitors; Tumor Necrosis Factor Receptor Superfamily Member 1A (TNFR1; p55; CD120a) Antagonists indication:Oncolytic Drugs; Antibacterial Drugs; Antifungal Age…		CDKN1B	16.9	CDK1B degradation inhibitor, signal transduction modulator, trypanothione reductase (TPR) inhibitor, tumor necrosis factor receptor superfamily member 1A antagonist, TNFR1 antagonist, p55 antagonist	Prescription drug	Yes	101.18	6.34
10	RFM-001-710-7	0.12	0.98	greater than maximum tested dose	136.6	-0.2	COCCN1CCN(CC1)Cc1ccc(cc1)c1n[nH]c2c1C(=O)c1c2cccc1NC(=O)NN1CCOCC1	RGB-286638	{"[vendor:gvk vendor id:5918513 status:Preclinical name:RGB-286638 moa:CDK-Cyclin Inhibitor indication:Anticancer roa:Intravenous synonyms:RGB-286638 vendor ikey:WJVMGQMXUBAAPL-UHFFFAOYSA-N]","[vendor:integrity vendor id:386980 status:Phase I name:RGB-286638 moa:Apoptosis Inducers; CDK/Cyclin Complex Inhibitors; Signal Transduction Modulators indication:Hematological Cancer Therapy; Solid Tumors …	CDK	CDK1	27.49	CDK inhibitor, apoptosis inducer, signal tranduction modulator	1	Yes	19	123.82
11	RFM-012-909-9	0.13	0.92	greater than maximum tested dose	115.26	0.11	COc1cc(F)ccc1c1cc(ncc1F)Nc1nccc(c1)CS(=O)(=N)C	(+)-BAY-1251152	{"[vendor:integrity vendor id:907461 status:Phase I name:BAY-1251152 moa:CDK9/Cyclin T1 Inhibitors; Signal Transduction Modulators indication:Non-Hodgkin's Lymphoma Therapy; Hematological Cancer Therapy; Solid Tumors Therapy roa: synonyms: vendor ikey:YZCUMZWULWOUMD-UHFFFAOYSA-N]"}	CDK9	CDK9	8.33	CDK inhibitor (9), signal transduction modulator	1	Yes	100.11	51.46
12	RFM-002-186-3	0.14	0.91	greater than maximum tested dose	115.14	-0.11	CN1CC[C@@H]([C@@H](C1)O)c1c(O)cc(c2c1oc(cc2=O)c1ccccc1Cl)O	Flavopiridol (Alvocidib)	{"[vendor:integrity vendor id:166785 status:Phase II name:Alvocidib hydrochloride moa:Apoptosis Inducers; Apoptosis Regulator Bcl-2 Inhibitors; CDK1 Inhibitors; CDK2 Inhibitors; CDK4 Inhibitors; CDK6 Inhibitors; CDK7 Inhibitors; CDK9/Cyclin T1 Inhibitors; Induced Myeloid Leukemia Cell Differentiation Protein Mcl-1 Inhibitors; Signal Transduction Modulators; Survivin (BIRC5) Inhibitors; X-Chromoso…	P-TEFb, CDK2, CDK6, CDK4, CDK8, CDK19, CDK1, CDK10, CDK3, CDK7, CDK9, CDK5, SLCO1B1	CDK1	27.49	CDK inhibitor (1, 2, 4, 6, 7, 9), apoptosis inducer, apoptosis regulator Bcl-2 inhibitor, Mcl-1 inhibitor	3	Yes	90.9	15.82
13	RFM-009-041-5	0.16	0.95	greater than maximum tested dose	123.45	0.08	CO[C@@H]([C@@H]1Cc2cc3cc(O[C@H]4C[C@@H](O[C@H]5C[C@@H](O)[C@@H]([C@H](O5)C)OC)[C@@H]([C@H](O4)C)OC(=O)C)c(c(c3c(c2C(=O)[C@H]1O[C@H]1C[C@@H](OC2C[C@@H](O[C@@H]3O[C@H](C)[C@H]([C@@](C3)(C)O)OC(=O)C)[C@H]([C@H](O2)C)O)[C@@H]([C@H](O1)C)O)O)O)C)C(=O)[C@H]([C@H](O)C)O	CHROMOMYCIN A3	[highest_phase: PRESCRIPTION DRUG]; [vendor_annotation: Inhibits GC-rich DNA-binding protein, suppress TNF-alpha-induced fractalkine mRNA expression, possibly through inhibition of transcriptional activities by NF-kappaB and Sp1; Antineoplastic]	Guanine-cytosine (G-C) base pairs			GC-rich DNA-binding protein inhibitor, supresses TNFalpha-inducedfractalkine mRNA expression, antineoplastic antibiotic, DNA polymerase inhibitor	Prescription drug	Yes	61.32	60.39
14	RFM-007-594-5	0.17	0.89	greater than maximum tested dose	83.15	0.03	CO[C@H]1OCCN(C1)[C@H]1C[C@@H](O[C@H]([C@H]1O)C)O[C@H]1C[C@@](O)(Cc2c1c(O)c1c(c2O)C(=O)c2c(C1=O)c(OC)ccc2)C(=O)CO	NEMORUBICIN	{"[vendor:integrity vendor id:127052 status:Phase II/III name:Nemorubicin moa:DNA Topoisomerase I Inhibitors; DNA-Intercalating Drugs indication:Antineoplastic Antibiotics; Liver Cancer Therapy roa: synonyms: vendor ikey:CTMCWCONSULRHO-UHQPFXKFSA-N]","[vendor:gvk vendor id:5910385 status:Phase II name:NEMORUBICIN moa:DNA topoisomerase I Inhibitor indication:Antineoplastic roa:Intravenous; Intra-a…	Topoisomerase (DNA) I, IIA, IIB	TOP1	52.14	DNA topoisomerase I inhibitor, DNA intercalating, antineoplastic antibiotic, nucleotide excision repair (NER)	2 / 3	Yes	16.49	46.15
15	RFM-011-352-0	0.2	0.94	greater than maximum tested dose	190.09	-0.33	O=C(c1cc2c(n1)cccc2)N[C@H]1N=C(c2ccccc2F)c2c3N(C1=O)CCc3ccc2	FK480	{"[vendor:gvk vendor id:5912606 status:Clinical name:FK480 moa:Cholecystokinin A receptor Antagonist indication:Cholecystokinin A receptor antagonist roa:Intraduodenal; Oral; Intravenous synonyms:FK-480; Pranazepide vendor ikey:WKJDXKWFGJWGAS-XMMPIXPASA-N]","[vendor:integrity vendor id:161097 status:Phase II name:Pranazepide moa:CCK1 (CCKA) Receptor Antagonists; Signal Transduction Modulators ind…	Cholecystokinin A receptor	CCKAR	0	CCK A receptor antagonist, signal transduction modulator	2	Yes	106.1	102.8
16	RFM-001-092-4	0.2	0.88	greater than maximum tested dose	124.74	-0.43	Cc1cccc(c1)/C=N/Nc1nc(OCCc2ccccn2)nc(c1)N1CCOCC1	Target 16/Apilimod mesilate	{"[vendor:gvk vendor id:5917089 status:Phase II name:STA 5326 moa:Interleukin 12; Interleukin 23 Inhibitor indication:Antiinflammatory; Antirheumatic; Antisclerosis roa:Oral synonyms:STA-5326,STA 5326,APILIMOD vendor ikey:HSKAZIJJKRAJAV-KOEQRZSOSA-N]","[vendor:integrity vendor id:393809 status:Phase II name:Apilimod moa:IL-12 Production Inhibitors; Signal Transduction Modulators indication:Inflam…	IL-12 receptor beta 1, IL-12 receptor beta 2, IL-23 alpha subunit p19, PIKFYVE	PIKFYVE	5.26	Interleukin inhibitor (12, 23), 1-phosphatidylinositol-3-phosphate-5-kinase (PIKfyve) inhibitor, IL-12 production inhibitor, signal transduction modulator, regulates reactive oxygen species	2	Yes, primary screen hit	101.93	135.01
17	RFM-002-183-0	0.21	0.94	greater than maximum tested dose	170.53	-0.76	O=C(C1CCNCC1)Nc1ncc(s1)SCc1ncc(o1)C(C)(C)C	SNS-032	{"[vendor:gvk vendor id:5913240 status:Phase II name:BMS 387032 moa:CDK2; CDK7; CDK9 Inhibitor indication:Apoptosis stimulator roa:Intravenous synonyms:BMS 387032; BMS-387032; SNS-032 vendor ikey:OUSFTKFNBAZUKL-UHFFFAOYSA-N]","[vendor:informa vendor id:informa_21691 status:Phase I Clinical Trial name:BMS-387032_x000D_ Pharmaprojects No. 5148_x000D_ SNS-032 moa:Cyclin-dependent kinase 2 inhibitor_…	CDK9, CDK7, CDK2	CDK9	8.33	CDK inhibitor (2, 7, 9), signal transduction modulator, apoptosis stimulator	1 / 2	Yes	39.77	132.1
18	RFM-012-372-8	0.21	0.86	greater than maximum tested dose	147.45	-2.48	CC[C@@H](C(=O)C(=O)NC1CC1)NC(=O)[C@H](CS(=O)(=O)CC1CC1)N[C@H](C(F)(F)F)c1ccc(cc1)F	VBY-825	{"[vendor:integrity vendor id:776086 status:Phase 0 name:VBY-825 moa:Angiogenesis Inhibitors; Cathepsin B Inhibitors; Cathepsin L Inhibitors; Cathepsin S Inhibitors indication:Agents for Liver Cirrhosis; Oncolytic Drugs roa: synonyms: vendor ikey:PPUXXDKQNAHHON-BJLQDIEVSA-N]"}	Cathepsins B, L, S and V	CTSB	14.56	Cysteine protease inhibitor, angiogenesis inhibitor, cathepsin B inhibitor, cathepsin L inhibitor, cathepsin S inhibitor, cathepsin V inhibitor	Preclinical	Yes	100.68	101.42
19	RFM-003-525-6	0.23	0.9	greater than maximum tested dose	252.77	-0.37	NCCCC[C@@H](C(=O)Nc1ccc(cc1C)c1nc2c(s1)ccc(c2)F)N	Phortress	{"[vendor:integrity vendor id:295753 status:Phase I name:Phortress moa:Aryl Hydrocarbon Receptor (AhR) Agonists; Signal Transduction Modulators indication:Solid Tumors Therapy roa: synonyms: vendor ikey:QZSMNTOCJVVFEU-CKUXDGONSA-N]","[vendor:gvk vendor id:5918728 status:Phase I name:NSC-710305 moa:CYP1A1 Modulator indication:Anticancer; DNA modulator roa:Intravenous synonyms:NSC-710305; Phortress…	Aryl hydrocarbon receptor (AhR)	AHR	6.9	CYP1A1 modulator, aryl hydrocarbon receptor (AhR) agonist, signal transduction modulator --> attacks cellular DNA --> cell death	1	Yes	106.32	46.05
20	RFM-002-220-8	0.3	0.93	greater than maximum tested dose	121.92	0.14	CCN(CCN(C(=O)Cn1c(SCc2ccc(cc2)F)nc(=O)c2c1CCC2)Cc1ccc(cc1)c1ccc(cc1)C(F)(F)F)CC	Darapladib	{"[vendor:gvk vendor id:5917217 status:Phase III name:DARAPLADIB moa:LIPOPROTEIN-ASSOCIATED PHOSPHOLIPASE A2 Inhibitor indication:ANTI-ATHEROSCLEROTIC roa:Oral synonyms:DARAPLADIB; SB-480848 vendor ikey:WDPFJWLDPVQCAJ-UHFFFAOYSA-N]","[vendor:integrity vendor id:310455 status:Phase III name:Darapladib moa:Lipoprotein Associated Phospholipase A2 (Lp-PLA2) Inhibitors; Signal Transduction Modulators …	Phospholipase A2 group VII	PLA2G7	15.94	Lipoprotein-associated phospholipase A2 inhibitor, signal transduction modulator	3	Yes	103.3	107.62
21	RFM-005-757-8	0.32	0.88	greater than maximum tested dose	138.32	-0.35	CCN(CCOc1ccc(cc1)/C(=C(\c1ccccc1)/Cl)/c1ccccc1)CC	enclomiphene citrate	{"[vendor:integrity vendor id:367612 status:Pre-Registered name:Enclomifene citrate moa:Estrogen Receptor (ER) Antagonists; Signal Transduction Modulators indication:Type 2 Diabetes, Agents for; Treatment of Hypogonadism roa: synonyms: vendor ikey:PYTMYKVIJXPNBD-BTKVJIOYSA-N]","[vendor:gvk vendor id:5900275 status:PRESCRIPTION DRUG name:CLOMIPHENE CITRATE moa:Aldehyde oxidase Inhibitor indication…	Androgen receptor, estrogen receptor	ESR1	0	Testosterone receptor agonist, estrogen receptor antagonist, signal transduction modulator, aldehyde oxidase inhibitor	Launched	Yes, primary screen hit	101.61	91.35
22	RFM-007-663-1	0.33	0.97	greater than maximum tested dose	121.37	-0.89	CN(CCCCCCCCSc1nc(ccc1C(=O)c1cccs1)C(C)C)C	Y 29794	{"[vendor:gvk vendor id:5912005 status:Clinical name:Y 29794 moa:Prolyl endopeptidase Inhibitor indication:Prolyl endopeptidase inhibitor roa:Oral synonyms:Y-29794 vendor ikey:HAGHKJDWBDSFKC-UHFFFAOYSA-N]","[vendor:integrity vendor id:182940 status:Preclinical name:Y-29794 moa:Prolyl Endopeptidase (prolyl oligopeptidase; POP) Inhibitors indication:Cognition Disorders, Treatment of roa: synonyms: …	Prolyl endopeptidase	PREP	6.99	Prolyl endopeptidase inhibitor	Clinical	Yes, primary screen hit	88.61	99.31
23	RFM-003-440-2	0.37	0.9	greater than maximum tested dose	142.39	-0.16	COc1ccc2c(c1)CCC(=C2c1ccc(cc1)OCCN1CCCC1)c1ccccc1	nafoxidine	{"[vendor:gvk vendor id:16000852 status:PRESCRIPTION DRUG name:NAFOXIDINE moa:Estrogen receptor Antagonist indication:Antiestrogen roa: synonyms:BRN-1440873; NSC-70735; Nafoxidina; Nafoxidinum; U-1100A vendor ikey:JEYWNNAZDLFBFF-UHFFFAOYSA-N]","[vendor:informa vendor id:informa_12767 status:Phase II Clinical Trial name:nafoxidine_x000D_ NSC-70735_x000D_ U-11100A moa:Estrogen receptor antagonist; …	Estrogen receptor 1, estrogen receptor 2	ESR1	0	Estrogen receptor antagonist	Prescription drug	Yes	109.66	104.91
24	RFM-007-887-5	0.4	0.87	greater than maximum tested dose	181.05	-1.61	O=C1NC(=O)C(=C1c1cn(c2c1ccc(c2)[N+](=O)[O-])C)c1cn(c2c1cccc2)C	Ro-31-7453 (Ro-31-7453, MKC-1, Ro-31-7453)	{"[vendor:integrity vendor id:287215 status:Phase II name:Ro-31-7453 moa:Angiogenesis Inhibitors; Antimitotic Drugs; Apoptosis Inducers indication:Lung Cancer Therapy; Pancreatic Cancer Therapy; Colorectal Cancer Therapy; Non-Small Cell Lung Cancer Therapy; Breast Cancer Therapy; Leukemia Therapy; Female Reproductive System Cancer Therapy; Ovarian Cancer Therapy roa: synonyms: vendor ikey:OVSKGTO…	tubulin, Importin beta	KPNB1	77.19	Angiogenesis inhibitor, antimitotic, apoptosis inducer, cell cycle inhibitor	2	Yes	90.69	93.69
25	CBR-001-154-315-0	0.47	0.88	greater than maximum tested dose	133.18	-0.54	COc1cc2CCN([C@H]3c2cc1Oc1c2c(CCN([C@H]2Cc2ccc(Oc4cc(C3)ccc4OC)cc2)C)cc2c1OCO2)C	Cepharanthine	AvaChem Scientific; Known drug	Hsp90, inhibits ABCC10 (efflux transporter)	HSP90AA1	338.61	antineoplastic, anti-inflammatory, immunomodulatory	no information	No information	NA	NA
26	RFM-001-552-1	0.49	0.87	greater than maximum tested dose	105.7	-0.17	CCOc1c(OCC)cc2c(c1F)C(=N)N(C2)CC(=O)c1cc(N2CCOCC2)c(c(c1)C(C)(C)C)OC	atopaxar	{"[vendor:integrity vendor id:415756 status:Discontinued name:Atopaxar moa:Inhibitors of Blood Coagulation Pathways; Proteinase-Activated Receptor 1 (F2R; PAR1) Antagonists; Signal Transduction Modulators; Thrombin Inhibitors indication:Treatment of Disorders of the Coronary Arteries and Atherosclerosis; Antiplatelet Therapy roa: synonyms: vendor ikey:QWKAUGRRIXBIPO-UHFFFAOYSA-N]","[vendor:inform…	Coagulation factor II (thrombin) receptor	F2R	6.74	Inhibitor of blood coagulation pathway, proteinase-activated receptor 1 (PAR1) antagonist, signal transduction modulator, thrombin inhibitor	2	Yes	81.37	107.54
27	RFM-006-511-2	0.52	0.9	greater than maximum tested dose	109.08	0.11	c1ccc(cc1)CCCC(C1=NCCN1)Oc1ccccc1OCc1ccccc1	MDL 102588	{"[vendor:gvk vendor id:5916811 status:Clinical name:MDL 102588 moa:Ionotropic glutamate receptor NMDA Antagonist indication:Anti-anxiety; Anti-hypertension; Anti-migraine roa:Intraperitoneal synonyms:MDL-102288; MDL-102588 vendor ikey:BQWPMXGVSJTVAL-UHFFFAOYSA-N]"}	NMDA receptor	GRIN1	0.02	Ionotropic glutamate receptor NMDA antagonist, anti-hypertension, anti-migrane	Clinical	Yes, primary screen hit	101.49	108.93
28	RFM-007-904-9	0.52	0.85	greater than maximum tested dose	138.76	-2.13	CN(C(CSc1nc2ccccc2cc1c1ccccc1)(C)C)C	ICI-170809	{"[vendor:gvk vendor id:30116653 status:Preclinical name:ICI-170809 moa:5-HYDROXYTRYPTAMINE 2 RECEPTOR Antagonist indication:OPHTHALMIC AGENT roa: synonyms:ICI-170809; ZM-170809 vendor ikey:ARPRLCXPAGXBRL-UHFFFAOYSA-N]","[vendor:integrity vendor id:142901 status:Phase II name:ICI-170809 moa:5-HT2A Receptor Antagonists; Signal Transduction Modulators indication:Antidepressants; Anxiolytics roa: sy…	5-hydroxytryptamine receptor	HTR1A	0	5-hydroxytryptamine 2 (5-HT2A) receptor antagonist, signal transduction modulator	2	Yes	98.23	103.59
29	RFM-013-014-3	0.53	0.68	greater than maximum tested dose	127.22	-0.73	COc1ccc2c(c1)ccc(c2)S(=O)(=O)N[C@@H](c1ccc2c(c1)OCO2)CC(=O)N[C@@H](C(=O)N(C(C)C)C)Cc1ccc(cc1)CN1[C@H](C)CCC[C@@H]1C	SSR240612		Bradikinin receptor B1	BDKRB1	0	Bradikinin receptor antagonist, signal transduction modulator	2	Yes	108.83	125.7
30	RFM-003-956-5	0.54	0.89	greater than maximum tested dose	142.22	0	Oc1ccc2c(c1)CC[C@@H]([C@H]2c1ccc(cc1)OCCN1CCCC1)c1ccccc1	Lasofoxifene tartrate	[highest_phase: Launched]; [vendor_annotation: Estrogen receptor Modulator; Estrogen receptor agonist\r Estrogen receptor antagonist\r Selective estrogen receptor modulator; Estrogen-receptor-modulators; Selective Estrogen Receptor Modulators (SERM); Signal Transduction Modulators; Anticancer; Breast Cancer Therapy; Cancer; Chemopreventive Agents; Gynecological Disorders, Treatment of ; Men's Hea…	Estrogen receptor 1, estrogen receptor 2	ESR1	0	Estrogen receptor agonist, estrogen receptor antagonist, selective estrogen receptor modulator (SERM), regulates p53, signal transduction modulator	3	Yes, primary screen hit	103.26	99.99
31	RFM-001-257-7	0.54	0.94	greater than maximum tested dose	142.22	0.19	Clc1ccc2c(c1)nccc2Nc1ccc(c(c1)O)CNC(C)(C)C	N-tert-Butylisoquine	{"[vendor:integrity vendor id:328188 status:Discontinued name:N-tert-Butylisoquine moa: indication:Antimalarials roa: synonyms: vendor ikey:ZVMMVSSEAMUNGI-UHFFFAOYSA-N]"}				Antimalarial	Discontinued	Yes	105.53	111.1
32	RFM-009-235-3	0.56	0.93	greater than maximum tested dose	148.79	-1.48	CNCCOc1ccc(cc1)/C(=C(\c1ccccc1)/CC)/c1ccc(cc1)O	Endoxifen (hydrochloride)	{"[vendor:integrity vendor id:355245 status:Phase II name:Endoxifen moa:Cytochrome P450 CYP2D6 Inhibitors; Drugs Acting on Estrogen Receptors (ER); Protein Kinase C (PKC) Inhibitors; Signal Transduction Modulators indication:Disorders of Sexual Function and Reproduction, Treatment of; Bipolar Disorder, Treatment of; Breast Cancer Therapy roa: synonyms: vendor ikey:MHJBZVSGOZTKRH-IZHYLOQSSA-N]","[…	Estrogen receptor 1, PKC	ESR1	0	Estrogen receptor antagonist, protein kinase C (PKC) inhibitor, signal transduction modulator	3	Yes	90.44	114.51
33	RFM-001-831-5	0.56	0.87	greater than maximum tested dose	115	0.06	CN1CCC(CC1)CNc1ccc2n(n1)c(cn2)c1cccc(c1)OC(F)(F)F	SGI-1776	{"[vendor:gvk vendor id:5920240 status:Phase I name:SGI-1776 moa:PIM-1 protein kinase Inhibitor indication:Anticancer roa:Oral synonyms:SGI 1776; SGI-1776 vendor ikey:SWWUERNOFRFXQM-UHFFFAOYSA-N]","[vendor:integrity vendor id:475526 status:Discontinued name:SGI-1776 moa:Apoptosis Inducers; Flt3 (FLK2/STK1) Inhibitors; Pim Kinase Inhibitors; Pim-1 Kinase Inhibitors; Signal Transduction Modulators …	PIM3, PIM2, PIM1	PIM1	3.61	PIM kinase inhibitor, apoptosis inducer, FLT3 inhibitor, signal transduction modulator	1	Yes	94.5	100.18
34	RFM-011-101-3	0.57	0.95	greater than maximum tested dose	143.19	-0.74	COc1cc2CCN(c2cc1N1C[C@H](C)N[C@@H](C1)C)C(=O)c1ccc(cc1)c1ccc(cc1C)c1noc(n1)C	SB-616234-A	{"[vendor:integrity vendor id:347703 status:Clinical name:SB-616234A moa:5-HT1B Receptor Antagonists; Signal Transduction Modulators indication:Antidepressants; Anxiolytics roa: synonyms: vendor ikey:VPWVEPYFVFBHQR-XKFLBXONSA-N]","[vendor:gvk vendor id:5920980 status:Preclinical name:SB-616234-A moa:5-Hydroxytryptamine 1B receptor Antagonist indication:Antidepressant; Anxiolytic roa:Oral synonyms…	5-Hydroxytryptamine 1B receptor (5-HT1B)	HTR1B	0.2	5-HT1B antagonist, signal transduction modulator	no information	No information	119.8	117.99
35	RFM-008-807-3	0.6	0.92	greater than maximum tested dose	158.09	-0.32	CC/C(=C(\c1ccccc1)/c1ccc(cc1)OCCN(C)C)/c1ccccc1	Tamoxifen citrate	{"[vendor:integrity vendor id:276979 status:Launched name:Tamoxifen citrate moa:Protein Kinase C (PKC) Inhibitors; Selective Estrogen Receptor Modulators (SERM); Signal Transduction Modulators indication:Bipolar Disorder, Treatment of; Bladder Cancer Therapy ; Female Infertility, Agents for; Melanoma Therapy; Breast Cancer Therapy; Muscular Dystrophy, Agents for; Pulmonary Hypertension, Treatment…	Estrogen receptor 1, Estrogen receptor 2, G protein-coupled estrogen receptor 1, DHCR7, EBP, NCOA2, sulfotransferase, CYP3A4, CYP2C9, CYP2B6, CYP2C19, CYP2D6, Steroid receptor, PKC	ESR1	0	Estrogen receptor antagonist, selective estrogen receptor modulator (SERM), protein kinase C (PKC) inhibitor	Prescription drug	Yes	102.05	106.52
36	RFM-002-931-2	0.62	0.91	greater than maximum tested dose	126.68	-0.04	CN[C@@H]1CC[C@@H](c2c1cccc2)c1ccc(c(c1)Cl)Cl	sertraline hydrochloride	{"[vendor:informa vendor id:informa_16988 status:Launched name:sertraline hydrochloride_x000D_ Altruline (capsule)_x000D_ Altruline (tablet)_x000D_ Aremis_x000D_ Asentra_x000D_ Besitran_x000D_ CP-51974_x000D_ CP-51974-01_x000D_ Daxid_x000D_ Gladem_x000D_ Jzoloft_x000D_ Lustral_x000D_ Serad_x000D_ Serlain_x000D_ Serlift_x000D_ sertraline_x000D_ sertraline (capsule)_x000D_ sertraline (solution)_x00…	Solute carrier family 6 (neurotransmitter transporter) member 4, ABCB1, SLC6A2, SLC6A3	SLC6A4	3.23	5-hydroxytryptamine uptake inhibitor	Prescription drug	Yes, primary screen hit	100.53	122.16
37	RFM-004-722-3	0.62	0.92	greater than maximum tested dose	111.36		CNCc1ccc(c(c1)NC(=O)c1ccc(cc1)Nc1nc2ccccc2c(n1)c1ccccc1)C	XL-139	{"[vendor:gvk vendor id:17500454 status:Phase II name:XL-139 moa:Hedgehog protein Inhibitor indication:Anticancer roa:Oral synonyms:BMS-833923; XL-139 vendor ikey:KLRRGBHZCJLIEL-UHFFFAOYSA-N]"}	Smoothened (SMO)	SMO	4.08	Hedgehog protein inhibitor	2	Yes, primary screen hit	107.45	109.44
38	RFM-002-459-9	0.63	0.92	greater than maximum tested dose	128.63	-0.13	CC/C(=C(\c1ccc(cc1)O)/c1ccc(cc1)OCCN(C)C)/c1ccccc1	Afimoxifene	{"[vendor:integrity vendor id:286016 status:Phase II name:Afimoxifene moa:Selective Estrogen Receptor Modulators (SERM); Signal Transduction Modulators indication:Gynecological Disorders, Treatment of ; Dermatologic Drugs; Non-Opioid Analgesics; Endocrine Disorders (Not Specified); Cancer Associated Disorders, Treatment of roa: synonyms: vendor ikey:TXUZVZSFRXZGTL-QPLCGJKRSA-N]","[vendor:informa …	estrogen receptor 1, estrogen receptor 2, ESRRA, ESRRG	ESR1	0	Estrogen receptor antagonist, selective estrogen receptor modulator (SERM)	3	Yes	93.42	100.6
39	RFM-010-957-9	0.67	0.95	greater than maximum tested dose	158.95	-0.46	C1CCC(NC1)CC(C1CCCCC1)C1CCCCC1	PERHEXILINE	{"[vendor:gvk vendor id:5902395 status:PRESCRIPTION DRUG name:PERHEXILINE moa:Calcium channel blocker indication:Vasodilator; Antimalarial; Antianginal roa:Oral synonyms:Perhexiline vendor ikey:CYXKNKQEMFBLER-UHFFFAOYSA-N]","[vendor:integrity vendor id:334575 status:Launched name:Perhexiline maleate moa: indication:Heart Failure Therapy; Angina pectoris, Treatment of; Cardiovascular Diseases (Not…	CPT1A, CPT2	CPT1A	1.99	Calcium channel blocker	Prescription drug	Yes	96.96	116.5
40	RFM-007-967-4	0.68	0.88	greater than maximum tested dose	150.91	-0.31	Cc1ccc(cc1)Sc1ccccc1C1CCNCC1	LU-AA24530 (AA-24530, LU-AA24530, LUAA-24530, TEDATIOXETINE)	{"[vendor:gvk vendor id:5917633 status:Phase II name:LU-AA24530 moa:5-HYDROXYTRYPTAMINE 2C RECEPTOR; 5-HYDROXYTRYPTAMINE 3 RECEPTOR; MONOAMINE TRANSPORTER Antagonist; Antagonist indication:Antidepressant roa:Oral synonyms:AA-24530; LU-AA24530; LUAA-24530; TEDATIOXETINE vendor ikey:CVASBKDYSQKLSO-UHFFFAOYSA-N]","[vendor:integrity vendor id:414382 status:Discontinued name:Tedatioxetine moa:5-HT2C R…	5-hydroxytryptamine (serotonin) receptor 2C - G-protein-coupled, 5-hydroxytryptamine (serotonin) receptor 3A - ionotropic	HTR2C	0.04	5-hydroxytryptamine 2C receptor, 5-hydroxytryptamine 3 receptor, monamine transporter antagonist, signal transduction modulator	3	Yes, primary screen hit	106.74	100.77
41	RFM-008-713-8	0.69	0.9	greater than maximum tested dose	144.12	-1.95	Clc1ccc(cc1)C(c1ccccc1)OC1CC2CCC(C1)N2C	3-ALPHA-[(4-CHLOROPHENYL)PHENYLMETHOXY]TROPANE HCL	{"[vendor:gvk vendor id:5902498 status:PRESCRIPTION DRUG name:CLOBENZTROPINE moa: indication:Antihistamine roa: synonyms:Clobenztropine vendor ikey:OCAXFDULERPAJM-UHFFFAOYSA-N]"}	Solute carrier family 6 member 3 (rat)	SLC6A3	0	Antimalarial	3	No information	110.96	110.06
42	RFM-011-200-5	0.7	0.92	greater than maximum tested dose	64.56	-0.18	CNCc1ccc(c(c1)[C@]1(c2cc(Cl)ccc2N(C1=O)S(=O)(=O)c1ccc(cc1)OC)N1CCC[C@H]1c1ncco1)OC		[highest_phase: Phase II]; [vendor_annotation: Signal Transduction Modulators; Vasopressin (AVP) V1b Receptor Antagonists; Antidepressants; Anxiolytics; Treatment of Alcohol Dependency]	Vasopressin (AVP) V1b Receptor	AVPR1B	0	Vasopressin (AVP) V1b receptor antagonist	2	No information	116.75	106.1
43	RFM-004-879-3	0.73	0.91	greater than maximum tested dose	65.35		C=CCc1c(OCCCNCc2ccccc2)ccc2c1[nH]c1c2cccc1	YM-75440	[highest_phase: Preclinical]; [vendor_annotation: Squalene Synthase Inhibitors; Squalene synthetase Inhibitor; Antihypercholesterolemic; Lipoprotein Disorders, Treatment of ; Treatment of Disorders of the Coronary Arteries and Atherosclerosis]	Squalene synthetase	FDFT1	67.49	Squalene synthetase inhibitor	no information	No information	100.37	109.36
44	RFM-011-236-7	0.73	0.91	greater than maximum tested dose	98.72	0.07	Nc1ncccc1c1nc2c(n1c1ccc(cc1)C1(N)CCC1)nc(cc2)c1ccccc1	ARQ-092 (Miransertib mesylate)	{"[vendor:integrity vendor id:737703 status:Phase I/II name:Miransertib mesylate moa:PKB alpha/Akt1 Inhibitors; PKB beta/Akt2 Inhibitors; PKB gamma/Akt3 Inhibitors; Signal Transduction Modulators indication:Solid Tumors Therapy; Ovarian Cancer Therapy; Lymphoma Therapy; Female Reproductive System Cancer Therapy; Congenital Malformations, Treatment of roa: synonyms: vendor ikey:LNSQWHNDOWEZII-UHFF…	AKT1	AKT1	2.37	RAC-alpha serine/threonine-protein kinase (AKT1 / PKB alpha) inhibitors, RAC-beta serine/threonine-protein kinase (AKT2/PKB beta) inhibitors, RAC-beta serine/threonine-protein kinase (AKT3/PKB gamma) inhibitors, signal transduction modulators	2	Yes	27.64	126.86
45	RFM-007-195-4	0.75	0.89	greater than maximum tested dose	116.41	-0.14	Oc1ccc2c(c1)CC[C@@H]([C@@H]2c1ccc(cc1)OCCN1CCCC1)c1ccccc1	Lasofoxifene	{"[vendor:gvk vendor id:5911927 status:DRUG name:LASOFOXIFENE TARTRATE moa:Estrogen receptor Modulator indication:Anticancer roa:Oral synonyms:CB-336156-EB; CP-336156; CP-336156-CB; FABLYN; LASOFOXIFENE; LASOFOXIFENE TARTRATE; OPORIA; CB-336156EB; CP-336156CB vendor ikey:INEHJXCWEVNEDZ-LUDNRVPPSA-N]","[vendor:integrity vendor id:236902 status:Phase III name:Lasofoxifene tartrate moa:Selective Est…	Estrogen receptor 1, estrogen receptor 2	ESR1	0	Estrogen receptor agonist estrogen receptor antagonist, selective estrogen receptor modulator (SERM), signal transduction modulator	3	Yes, primary screen hit	92.77	119.41
46	RFM-010-140-6	0.76	0.91	greater than maximum tested dose	157.85	-0.13	C1CCN(CC1)Cc1ccc(cc1)c1cc2ccccc2c2=NCCn12	SDZ-62-434	{"[vendor:integrity vendor id:143686 status:Phase I name:(no name) moa:Platelet-Activating Factor Receptor (PAFR) Antagonists; Signal Transduction Modulators indication:Oncolytic Drugs roa: synonyms: vendor ikey:WJUGGKGTCAVATA-UHFFFAOYSA-N]","[vendor:integrity vendor id:175344 status:Phase I name:SDZ-62-434 moa:Platelet-Activating Factor Receptor (PAFR) Antagonists; Signal Transduction Modulators…	Platelet-activating factor receptor (PAFR)	PTAFR	0.08	Platelet-activating factor receptor (PAFR) antagonist, signal transduction modulators	1	Yes	104.96	96.11
47	RFM-007-890-0	0.77	0.94	greater than maximum tested dose	166.12	-0.12	CN(CCCOC(c1ccccc1)CCCCc1ccccc1)C	SM-3163	{"[vendor:integrity vendor id:102788 status:Phase II name:SM-3163 moa: indication:Cognition Disorders, Treatment of; Cardiovascular Diseases (Not Specified) roa: synonyms: vendor ikey:WCSPTQBRSJGMHR-UHFFFAOYSA-N]","[vendor:gvk vendor id:30005706 status:Phase II name:SM-3163 moa: indication:CARDIOVASCULAR AGENT roa: synonyms:SM-3163 vendor ikey:WCSPTQBRSJGMHR-UHFFFAOYSA-N]","[vendor:informa vendor…	5-Hydroxytryptamine 2 receptor	HTR2A	0	5 Hydroxytryptamine 2 receptor antagonist	2	Yes, primary screen hit	103.94	105.69
48	RFM-001-563-4	0.77	0.91	greater than maximum tested dose	144.29	-0.22	CN(CCCN1c2ccccc2Sc2c1cc(Cl)cc2)C	Chlorpromazine69-09-0	{"[vendor:gvk vendor id:5900244 status:PRESCRIPTION DRUG name:CHLORPROMAZINE HYDROCHLORIDE moa:Dopamine receptor D2; 5-Hydroxytryptamine 1A receptor Inhibitor indication:Antiemetic; Antipsychotic roa:Intravenous; Intramuscular; Intraperitoneal; Oral synonyms:Hibernal; Klorpromex; Largactil; Largaktyl; Marazine; Megaphen; Promacid; Promapar vendor ikey:FBSMERQALIEGJT-UHFFFAOYSA-N]","[vendor:integr…	DRD2, HTR1A, DRD1, HRH1, ADRA1B, ADRA1A, HTR2A, CYP2D6, ADRA2A, ADRA2C, ADRA2B	DRD2	0	Dopamine receptor D2 and 5-Hydroxytryptamine 1 A receptorinhibitor, antimitotic, kinesin-like spindle protein KIF11 (KSP; Eg5) inhibitor, signal transduction modulator	Prescription drug	Yes	118.1	120.36
49	RFM-011-405-6	0.77	0.88	greater than maximum tested dose	149.63	-0.5	O[C@H](c1cccnc1)CNCCc1ccc(cc1)NS(=O)(=O)c1ccc(cc1)c1scc(n1)c1ccc(cc1)C(F)(F)F	L 796568	{"[vendor:integrity vendor id:292681 status:Phase I name:L-796568 moa:Signal Transduction Modulators; beta3-Adrenoceptor Agonists indication:Antiobesity Drugs roa: synonyms: vendor ikey:CANSTXQBARAFMV-UJXPALLWSA-N]","[vendor:gvk vendor id:5913041 status:Clinical name:L 796568 moa:Beta-3 adrenergic receptor Agonist indication:Antihyperlipidemic roa: synonyms:L-796568 vendor ikey:MSOUIIHPMJCUNI-LJA…	beta-3 adrenergic receptor	ADRB3	0.01	beta-3 adrenergic receptor agonist	Clinical	Yes, primary screen hit	84.86	111.47
50	RFM-011-216-3	0.78	0.91	greater than maximum tested dose	151.27	-0.04	CCNCc1cncc(c1C)c1ccc2c(c1)c(nn2)c1nc2c(n1)cc(cc2F)F	AG-024322	[highest_phase: Phase I]; [vendor_annotation: Angiogenesis Inhibitors; CDK1; CDK1 Inhibitors; CDK2; CDK2 Inhibitors; CDK4 Inhibitor; CDK4 Inhibitors; Cyclin-dependent-kinase-inhibitors; Signal Transduction Modulators; Anticancer; Cancer; Oncolytic Drugs]	CDK1, CDK4, CDK2	CDK1	27.49	CDK inhibitor (1, 2, 4), angiogenesis inhibitor, signal transduction modulator	Discontinued	Yes	54.61	108.94
51	RFM-001-557-6	0.79	0.86	greater than maximum tested dose	141.51	-0.08	OCCN1CCN(CC1)C1Cc2ccc(cc2Sc2c1cc(cc2)C(C)C)F	isofloxythepin	{"[vendor:integrity vendor id:90433 status:Launched name:Isofloxythepin moa: indication:Antipsychotic Drugs roa: synonyms: vendor ikey:XDBMBHVYXPBOPL-UHFFFAOYSA-N]","[vendor:gvk vendor id:5902000 status:PRESCRIPTION DRUG name:ISOFLOXYTHEPIN moa:Dopamine receptor D1; Dopamine receptor D2 Antagonist indication:Neuroleptic roa:Oral; Intravenous synonyms:ISOFLOXYTHEPIN vendor ikey:XDBMBHVYXPBOPL-UHFF…	Dopamine receptor D1, dopamine receptor D2	DRD1	0.03	Dopamine receptor D1 antagonist, dopamine receptor D2 antagonist	Prescription drug	Yes, primary screen hit	97.7	105.07
52	RFM-011-199-9	0.8	0.92	greater than maximum tested dose	129.81	-0.13	CNCc1ccc(c(c1)[C@@]1(c2cc(Cl)ccc2N(C1=O)S(=O)(=O)c1ccc(cc1)OC)N1CCC[C@H]1c1ncco1)OC		[highest_phase: Phase II]; [vendor_annotation: Signal Transduction Modulators; Vasopressin (AVP) V1b Receptor Antagonists; Antidepressants; Anxiolytics; Treatment of Alcohol Dependency]	Vasopressin (AVP) V1b Receptor	AVPR1B	0	Vasopressin (AVP) V1b Receptor Antagonists	2	No information	95.36	113.08
53	RFM-008-473-1	0.82	0.91	greater than maximum tested dose	137.51	-0.72	COC(=O)C1=C(C)NC(=C(C1c1cccc(c1)[N+](=O)[O-])C(=O)OCCCCNC[C@@H](COc1ccccc1)O)C	YM 430	[highest_phase: Phase II]; [vendor_annotation: Beta adrenergic receptor Antagonist; Beta-1-adrenergic-receptor-antagonists; Calcium Channel Blockers; Calcium channel antagonist\r Beta adrenoreceptor antagonist; Calcium-channel-antagonists; Signal Transduction Modulators; beta1-Adrenoceptor Antagonists; Antiangina; Antihypertensive; Arrhythmias; Hypertension; Hypertension, Treatment of; Ischaemic …	beta-1 adrenoreceptor	ADRB1	0.05	beta-1 adrenoreceptor antagonist, cahlcium channel blocker, signal transduction modulator	2	Yes, primary screen hit	101.27	99.21
54	RFM-008-636-2	0.83	0.85	greater than maximum tested dose	144.3	-0.73	CN[C@@H]1C[C@H](c2c1cccc2)c1ccc(c(c1)Cl)Cl	Indatraline, LU-19005, LOPAC-I-119, INDATRALINUM, INDATRALINE	{"[vendor:integrity vendor id:106538 status:Preclinical name:Indatraline hydrochloride moa:Dopamine Transporter (DAT) Inhibitors; Norepinephrine Transporter (NET) Inhibitors; Serotonin Transporter (SERT) Inhibitors; Signal Transduction Modulators indication:Antidepressants roa: synonyms: vendor ikey:QICQDZXGZOVTEF-MELYUZJYSA-N]"}	monoamine receptors	HTR1A	0	5-hydroxytryptamine (dopamine) transporter inhibitor, norepinephrine transporter (NET) inhibitor, serotonin transporter (SERT) inhibitor, signal transduction modulator	Prescription drug	Yes	88.14	97.64
55	RFM-010-543-1	0.83	0.8	greater than maximum tested dose	142.02	-0.08	CCN(CCCN1c2ccccc2Sc2c1cc(Cl)cc2)CC	Chlorproethazine HCl	{"[vendor:gvk vendor id:16000147 status:PRESCRIPTION DRUG name:CHLORPROETHAZINE moa: indication:Antipsychotic roa:Topical synonyms:Chlorproethazine; Chlorproethazinum; Clorproetazina; Neuriplege; RP-4909 vendor ikey:DBOUGBAQLIXZLV-UHFFFAOYSA-N]"}	Cyclic nucleotide phosphodiesterase	CNP	2.45	Inhibition of calmodulin-dependent stimulation of cyclic nucleotide phosphodiesterase, inhibitor of lysosomal sphingomyelinase production , inhibitor of TNF-alpha production, inhibition of nitric oxide synthase (NOS), inhibition of KSP/Eg5, inhibition of PLA2	Prescription drug	Yes, primary screen hit	91.47	133.96
56	RFM-011-108-0	0.85	0.9	greater than maximum tested dose	136.09	0.18	COc1ccc(cc1CNC1C2CCN(C1C(c1ccccc1)c1ccccc1)CC2)C(C)C	EZLOPITANT	[highest_phase: Phase III]; [vendor_annotation: Neurokinin 1 receptor antagonist; Neurokinin receptor 1 Antagonist; Neurokinin-1-antagonists; Signal Transduction Modulators; Substance-P-inhibitors; Tachykinin NK1 Receptor Antagonists; Advances in the Treatment of Nausea and Migraine; Antiemetic; Nausea and Vomiting, Treatment of; Pain]	Tachikinin receptor 1	TACR1	0.01	Tachikinin Neurokinin 1 (NK1) receptor antagonist, signal transduction modulator	3	Yes, primary screen hit	96.44	86.21
57	RFM-009-175-8	0.88	0.86	greater than maximum tested dose	109.65	-1.02	CCN(CCOc1ccc(cc1)/C(=C(/c1ccc(cc1)Cl)\CC)/C#N)CC	P-3622	{"[vendor:gvk vendor id:5917307 status:Clinical name:P-3622 moa:Squalene synthase Inhibitor indication:Antihypercholesterolemic roa:Oral synonyms:P-3622 vendor ikey:FDHBVSLTMNMVHZ-PGCQSHBKSA-N]"}	Squalene synthetase	FDFT1	67.49	Squalene synthetase inhibitor	Clinical	Yes	97.73	97.91
58	RFM-011-474-9	0.89	0.87	greater than maximum tested dose	141.7	-0.19	OCCNCCOc1ccc(cc1)/C(=C(/C(F)(F)F)\c1ccccc1)/c1ccccc1	PANOMIFENE (EGIS-5650, GYKI-13504)	{"[vendor:gvk vendor id:5912502 status:Phase I name:PANOMIFENE moa:Estrogen receptor Inhibitor indication:Anticancer roa:Oral synonyms:EGIS-5650; GYKI-13504; PAN vendor ikey:MHXVDXXARZCVRK-WCWDXBQESA-N]","[vendor:integrity vendor id:90524 status:Phase I name:Panomifene moa:Estrogen Receptor (ER) Antagonists; Signal Transduction Modulators indication:Oncolytic Drugs roa: synonyms: vendor ikey:MHXV…	Estrogen receptor 1	ESR1	0	Estrogen receptor antagonist, sisgnal transduction modulator	1	Yes, primary screen hit	98.59	95.32
59	RFM-002-372-3	0.89	0.88	greater than maximum tested dose	103.93	0.01	OCC(=O)[C@@]1(O)C[C@H](OC2CC(N)C(C(O2)C)OC2CCCCO2)c2c(C1)c(O)c1c(c2O)C(=O)c2c(C1=O)cccc2OC	pirarubicin ( 1609-RB, Pinorubin, THP, Tetrahydropyranyl Doxorubicin,Theprubicina,Theprubicine,Therarubicin)	{"[vendor:informa vendor id:informa_14490 status:Launched name:pirarubicin_x000D_ 1609RB_x000D_ 4`-O-tetrahydropyranyl-doxorubicin_x000D_ Pinorubin_x000D_ pirarubicine_x000D_ theprubicin_x000D_ Theprubicine_x000D_ Therarubicin_x000D_ THP_x000D_ THP-adriamycin_x000D_ THP-doxorubicin moa:DNA topoisomerase II inhibitor; target name: topoisomerase (DNA) II alpha 170kDa; target_family: Enzyme > Isomer…	Top2	TOP2A	115.74	DNA topoisomerase inhibitor, RNA synthesis inhibitor	Prescription drug	Yes	56.91	112.83
60	RFM-010-777-7	0.93	0.76	greater than maximum tested dose	117.62	0	CN(CCC(c1cccs1)Sc1cccc2c1cccc2)C	VUFB 18271	{"[vendor:integrity vendor id:178243 status:Preclinical name:VUFB-18271 moa: indication:Antidepressants roa: synonyms: vendor ikey:IQPYJPNBOFSARE-BTJKTKAUSA-N]","[vendor:gvk vendor id:5913588 status:Suspended name:VUFB 18271 moa:5-Hydroxytryptamine transporter Inhibitor indication:Antidepressant roa: synonyms:VUFB-18271 vendor ikey:IQPYJPNBOFSARE-WLHGVMLRSA-N]"}	5-Hydroxytryptamine transporter	HTR1A	0	5-Hydroxytryptamine transporter Inhibitor	Discontinued	No information	105.83	114.6
61	RFM-000-628-0	0.93	0.92	greater than maximum tested dose	153.83	0	CCSc1ccc2c(c1)N(CCCN1CCN(CC1)C)c1c(S2)cccc1	Thiethylperazine dimaleate (GS-95; NSC-130044; Norzine; Thiethylperazine Dimaleate; Toresten; Tresten)	{"[vendor:gvk vendor id:5901181 status:PRESCRIPTION DRUG name:THIETHYLPERAZINE MALEATE moa:Dopamine receptor Blocker indication:Antiemetic roa:Oral synonyms:GS-95; NSC-130044; Norzine; Thiethylperazine Dimaleate; Toresten; Tresten vendor ikey:FBZFLZSBKWFFRD-BTJKTKAUSA-N]","[vendor:integrity vendor id:394639 status:Launched name:Thiethylperazine dimaleate moa: indication:Nausea and Vomiting, Treat…	Dopamine receptor	DRD1	0.03	Dopamine receptor Blocker	Prescription drug	Yes	95.34	110.38
62	RFM-004-358-3	0.96	0.92	greater than maximum tested dose	70.21	0	N#Cc1c(cccc1Cl)OC[C@@H](CNC(Cc1ccc2c(c1)cccc2)(C)C)O	SB 262470 ( NPS-2143, SB-262470)	{"[vendor:integrity vendor id:270642 status:Preclinical name:NPS-2143 moa:Calcium-Sensing Receptor (CaSR) Antagonists; Parathyroid Hormone Secretion Stimulants; Signal Transduction Modulators indication:Treatment of Osteoporosis; Bone Formation Stimulants roa: synonyms: vendor ikey:PZUJQWHTIRWCID-HXUWFJFHSA-N]","[vendor:gvk vendor id:5916744 status:Phase I name:SB 262470 moa:Calcium receptor Anta…	Calcium sensing receptor (G protein-coupled receptor, familiy C, group 6, member A)	CaSR	0	Calcium receptor antagonist, Osteoclast modulator, calcium absorption modulator, PTH antagonist, calcitonin modulator	1	Yes, primary screen hit	105.9	110.66
63	RFM-010-993-3	0.96	0.9	greater than maximum tested dose	122.09	0.04	Clc1ccc(cc1)C1(O)CCN(CC1(C)C)CCC=C1c2cc(ccc2OCc2c1cccn2)C(O)(C)C	MLN-3897 ( MLN-3897, AVE-9897, MLN-3897)	[highest_phase: Phase II]; [vendor_annotation: Chemokine CCR1 Receptor Antagonists; Signal Transduction Modulators; Antipsoriatics; Multiple Sclerosis, Agents for; Rheumatoid Arthritis, Treatment of]		CCR1	0.19	Chemokine CCR1 receptor antagonist, signal transduction modulator	2	Yes	106.59	101.5
64	RFM-000-077-1	0.96	0.85	greater than maximum tested dose	110.83	-0.02	Clc1ccc2c(c1)c(cn2c1ccc(cc1)F)C1CCN(CC1)CCN1CCNC1=O	sertindole	{"[vendor:gvk vendor id:5902089 status:WITHDRAWN DRUG name:SERTINDOLE moa:Alpha-1 adrenergic receptor; Potassium channel hERG; 5-Hydroxytryptamine 2A receptor; Dopamine receptor D2 Antagonist; Blocker indication:Antipsychotic; Anxiolytic roa:Oral synonyms:Abbott-81968; LU-23-174; S-1991; Serdolect; Serlect vendor ikey:GZKLJWGUPQBVJQ-UHFFFAOYSA-N]","[vendor:integrity vendor id:164372 status:Launch…	Dopamine receptor D2, HTR2C, HTR2A, HTR6, potassium channel hERG	DRD2	0	5 Hydroxytryptamine 2 receptor antagonist, dopamine receptor 2 antagonist, alpha 1 adrenoreceptor antagonist, alpha-1 adrenergic receptor antagonist, potassium channel hERG antagonist, signal transduction modulator	Launched	Yes	105.52	107.9
65	RFM-006-751-6	0.98	0.88	greater than maximum tested dose	130.01	-1.19	ClCCN(CC(=O)Oc1ccc2c(c1)CC[C@@H]1[C@@H]2CC[C@]2([C@H]1CC[C@@H]2OC(=O)C(N)C)C)CCl	ALESTRAMUSTINE	[highest_phase: PRESCRIPTION DRUG]; [vendor_annotation: Antineoplastic]	Estrogen receptor, microtubule-associated proteins(MAPs), beta-tubulin	TUBB	226.42	Inhibition of microtubule dynamics, microtubule disassembly, cell cycle arrest	Prescription drug	No information	103.85	103.41
66	RFM-008-367-0	0.99	0.87	greater than maximum tested dose	169.37	-0.57	Oc1ccc2c(c1)OC(C(=C2C)c1ccc(cc1)O)c1ccc(cc1)OCCN1CCCCC1	ACOLBIFENE ( Acolbifene hydrochloride, EM-01538, EM-652.HCl, SCH-57068.HCl)	[highest_phase: Phase III]; [vendor_annotation: Estrogen receptor Modulator; Estrogen receptor agonist\r Estrogen receptor antagonist\r Selective estrogen receptor modulator; Selective Estrogen Receptor Modulators (SERM); Selective-estrogen-receptor-modulators; Signal Transduction Modulators; ANTI-CANCER¬ANTI-ESTROGENIC; Breast Cancer Therapy; Cancer; Treatment of Postmenopausal Syndrome ; Women'…	Estrogen receptor 1	ESR1	0	Estrogen receptor agonist, estrogen receptor antagonist, selective estrogen receptor modulator (SERM), signal transduction modulator	3	Yes, primary screen hit	88.05	111.23
67	RFM-001-499-3	0.99	0.9	greater than maximum tested dose	106.65	0.06	Cc1ccc(c(c1)C)Sc1ccccc1N1CCNCC1	Vortioxetine hydrobromide	{"[vendor:integrity vendor id:355504 status:Launched name:Vortioxetine hydrobromide moa:5-HT Reuptake Inhibitors; 5-HT1A Receptor Agonists; 5-HT1B Receptor Partial Agonists; 5-HT1D Receptor Antagonists; 5-HT3 Receptor Antagonists; 5-HT7 Receptor Antagonists; Serotonin Transporter (SERT) Inhibitors; Signal Transduction Modulators indication:Attention Deficit Hyperactivity Disorder (ADHD), Treatmen…	5-hydroxytryptamine (serotonin) receptor 1B G protein-coupled, 5-hydroxytryptamine (serotonin) receptor 1A G protein-coupled, 5-hydroxytryptamine (serotonin) receptor 1D G protein-coupled, 5-hydroxytryptamine (serotonin) receptor 7 adenylate cyclase-coupled, solute carrier family 6 (neurotransmitter transporter) member 4	HTR1A	0	5-Hydroxytryptamine 1A receptor agonist, 5-Hydroxytryptamine 1B receptor agonist, 5-Hydroxytryptamine 1D receptor antagonist, 5-Hydroxytryptamine 3 receptor antagonist, 5-Hydroxytryptamine 7 receptor antagonist, 5-Hydroxytryptamine uptake inhibitor, serotonin transporter (SERT) inhibitor, signal transduction modulator	Launched	Yes	82.77	101.64
68	RFM-004-033-5	1	0.87	greater than maximum tested dose	162.61	-0.62	COc1cc(ccc1OCCCN1CCC(CC1)C(c1ccc(cc1)F)(c1ccc(cc1)F)O)C(=O)C	AHR-5333	{"[vendor:integrity vendor id:133066 status:Phase I name:AHR-5333 moa: indication:Antiallergy/Antiasthmatic Drugs roa: synonyms: vendor ikey:QFUKWQQHSSRPQM-UHFFFAOYSA-N]","[vendor:gvk vendor id:5910888 status:Phase I name:AHR 5333 moa:LIPOXYGENASE 5 Inhibitor indication:Antiasthmatic; Antiallergic roa:Oral synonyms:AHR-5333 vendor ikey:QFUKWQQHSSRPQM-UHFFFAOYSA-N]","[vendor:informa vendor id:info…	Histamine receptor H1, arachidonate 5-lipoxigenase, 5-HTR			Histamine receptor antagonist, 5-hydroxytryptamine 2 receptor antagonist, lipoxygenase 5 inhibitor	1	Yes	103.33	98.57
69	CBR-001-210-396-7	1	0.88	greater than maximum tested dose	104.21		OC(C1CCc2c(O1)ccc(c2)F)CNCC(C1CCc2c(O1)ccc(c2)F)O	Nebivolol HCl	Tocris	Adrenoreceptor beta 1	ADRB1	0.05	Adrenoreceptor beta 1 antagonist	Launched	Yes, primary screen hit	NA	NA
70	CBR-001-154-311-6	1.02	0.83	greater than maximum tested dose	135.16	-0.83	ClCC/C(=C(\c1ccccc1)/c1ccc(cc1)OCCN(C)C)/c1ccccc1	TOREMIFENE CITRATE (toremifene, Acapodene, Estrimex, Fareston, FC-1157a GTx-006 NK-622)	Selleck Chemicals; FDA approved; rate is an oral selective estrogen receptor modulator (SERM), used in the treatment of advanced breast cancer	Estrogen receptor 1, estrogen receptor 2	ESR1	0	Estrogen receptor antagonist, selective estrogen receptor modulator (SERM), signal transduction modulator	Prescription drug	Yes, primary screen hit	95.28	114.97
71	RFM-003-264-4	1.03	0.89	greater than maximum tested dose	121.58	0.07	COCC(=O)O[C@]1(CCN(CCCc2nc3c([nH]2)cccc3)C)CCc2c([C@@H]1C(C)C)ccc(c2)F	mibefradil dihydrochloride	{"[vendor:integrity vendor id:150839 status:Phase I name:Mibefradil hydrochloride moa:L-Type Calcium Channel Blockers; T-Type Calcium Channel Blockers indication:Hypertension, Treatment of; Oncolytic Drugs; Pancreatic Cancer Therapy; Heart Failure Therapy; Ovarian Cancer Therapy; Neurologic Cancer Therapy roa: synonyms: vendor ikey:MTJLQTFHJIHXIX-GDUXWEAWSA-N]","[vendor:gvk vendor id:5901410 stat…	Calcium channel voltage-dependent T type, alpha 1H subunit (CACNA1H), CACNA1D, CACNA1G, CACNB1, CACNA1S, CACNA1I, CACNA1F, CACNB3, CACNB2, CACNB4, CACNA1C, CYP3A4	CACNA1H	0	T-type calcium channel antagonist, angiogenesis inhibitor	1	Yes, primary screen hit	98.29	108
72	RFM-000-041-9	1.03	0.84	greater than maximum tested dose	153.02	0.02	CN1CCC(CC1)c1cn(c2c1cc(cc2)OS(=O)(=O)c1c(F)cccc1F)C	LY-483518 (IDALOPIRDINE, LU-AE58054, LY-483518, SGS-518)	{"[vendor:gvk vendor id:5917465 status:Phase III name:SGS-518 moa:5-hydroxytryptamine 6 receptor Antagonist indication:Nootropic roa:Oral synonyms:IDALOPIRDINE; LU-AE58054; LY-483518; SGS-518 vendor ikey:LYHNZWIPSZUYDT-UHFFFAOYSA-N]","[vendor:integrity vendor id:394097 status:Preclinical name:diF-BAMPI moa:5-HT6 Receptor Antagonists; Signal Transduction Modulators indication:Cognition Disorders, …	5-Hydroxytryptamine 6 receptor antagonist	HTR6	0	5-Hydroxytryptamine (serotonin) receptor 6 G protein-coupled, signal transduction modulator	3	Yes	110.71	109.16
73	RFM-006-239-5	1.04	0.9	greater than maximum tested dose	145.47	-0.61	CN(CCOC1=Cc2ccccc2Sc2c1cc(Cl)cc2)C	zotepine (Zotepine, Engramon, Lodopin, Nipolept, Zoleptil, FR-1314)	{"[vendor:gvk vendor id:5901384 status:PRESCRIPTION DRUG name:ZOTEPINE moa:Alpha-1A adrenergic receptor; Dopamine receptor D2; 5-Hydroxytryptamine 7 receptor; 5-Hydroxytryptamine 2C receptor; Histamine H1 receptor; 5-Hydroxytryptamine 2A receptor; 5-hydroxytryptamine 6 receptor Antagonist indication:Antipsychotic roa:Subcutaneous; Intraperitoneal; Oral; Intravenous synonyms:Lodopin; Nipolept; Zol…	Solute carrier family 6 (neurotransmitter transporter), member 2, 5-HTR	SLC6A4	3.23	Adrenergic transmitter uptake inhibitor, dopamine D2 receptor antagonist, 5-hydroxytryptamine 2A receptor antagonist, signal transduction modulator	Prescription drug	Yes	98.08	107.66
74	RFM-002-787-2	1.05	0.74	greater than maximum tested dose	155.76	-0.09	O[C@@H](COc1ccccc1C1CCCC1)CNC(C)(C)C	penbutolol	[highest_phase: Launched]; [vendor_annotation: Beta 2 adrenoreceptor antagonist; Beta adrenergic receptor Blocker; Signal Transduction Modulators; beta-Adrenoceptor Antagonists; Antiadrenergic; Antianginal; Antihypertensive; Hypertension, Treatment of]	Adrenoreceptor beta 2, surface	ADRB2	0.03	Beta 2 adrenoreceptor antagonist, signal transduction modulators	Launched	Yes, primary screen hit	101.36	102.38
75	RFM-008-514-3	1.07	0.9	greater than maximum tested dose	107.69	0.01	OC1CCN(CC1)CCCCCCOc1ccc2c(c1)c(=O)c(c(o2)c1ccccc1)C	NPC 16377	{"[vendor:gvk vendor id:5912051 status:Clinical name:NPC 16377 moa:Opioid receptor sigma Antagonist indication:Antipsychotic; Neuroprotective roa:Oral; Intraperitoneal synonyms:NPC-16316; NPC-16377 vendor ikey:GWSBQIZSTCDSLE-UHFFFAOYSA-N]","[vendor:integrity vendor id:185532 status:Preclinical name:NPC-16377 moa:Signal Transduction Modulators; sigma Receptor Antagonists indication:Antipsychotic D…	Sigma receptor	SIGMAR1	38.6	Opioid receptor sigma antagonist, signal transduction modulator	Clinical	Yes, primary screen hit	101.43	119.4
76	RFM-003-927-0	1.07	0.91	greater than maximum tested dose	160.37	-0.26	Oc1ccc(cc1)CCN1CCC(CC1)Nc1nc2c(n1Cc1ccc(cc1)F)cccc2	DESMETHYLASTEMIZOLE ( DES-AST)	{"[vendor:gvk vendor id:5913985 status:Clinical name:DESMETHYLASTEMIZOLE moa:Histamine H1 receptor Antagonist indication:Antiallergic roa: synonyms:DES-AST vendor ikey:LAGYWHSFHIMTPE-UHFFFAOYSA-N]"}	Histamine H1 receptor, human ether-a-go-go related gene (hERG) (potassium channel)	HRH1	0	Histamine H1 receptor antagonist, potassium channel blocker, signal transduction modulator	Clinical	Yes, primary screen hit	121.52	109.56
77	RFM-011-107-9	1.1	0.93	greater than maximum tested dose	139.62	-0.58	COc1ccc(cc1CN[C@@H]1C2CCN([C@H]1C(c1ccccc1)c1ccccc1)CC2)C(C)C	EZLOPITANT	{"[vendor:gvk vendor id:5910228 status:Clinical name:EZLOPITANT moa:Neurokinin receptor 1 Antagonist indication:Antiemetic roa:Oral synonyms:CJ-11974 vendor ikey:XPNMCDYOYIKVGB-JSOSNVBQSA-N]"}	Tachikinin receptor 1	TACR1	0.01	Tachikinin Neurokinin 1 (NK1) receptor antagonist, signal transduction modulator	3	Yes, primary screen hit	83.94	82.87
78	RFM-009-125-8	1.13	0.79	greater than maximum tested dose	150.43	-0.67	COc1cc(/C=C/C=C/C(=O)NCCN2CCC(CC2)OC(c2ccccc2)c2ccccc2)ccc1O	TMK-777	[highest_phase: Preclinical]; [vendor_annotation: 5 Lipoxygenase inhibitor\r Histamine receptor antagonist\r Leucotriene receptor antagonist; 5-LIPOXYGENASE Inhibitor; Inhibitor; ANTI-INFLAMMATORY]	5-lipoxygenase, cyclooxygenase, histamine H1 receptor	PTGS2	0.02	5 lipoxigenase inhibitor, histamine receptor antagonist, leucotriene receptor antagonist	Preclinical	No information	98.98	102.42
79	RFM-008-057-9	1.13	0.75	greater than maximum tested dose	161.45	-1.02	OCCN1CCN(CC1)CC/C=C/1\c2ccccc2Sc2c1cc(Cl)cc2	ZUCLOPENTHIXOL ( Cisordinol, Clopenthioxal, Clopixol, Launched name:zuclopenthixol)	{"[vendor:integrity vendor id:91046 status:Launched name:Zuclopenthixol hydrochloride moa:Dopamine D2 Receptor (DRD2) Antagonists; Signal Transduction Modulators indication:Antipsychotic Drugs roa: synonyms: vendor ikey:LPWNZMIBFHMYMX-MONHGIHASA-N]","[vendor:informa vendor id:informa_19741 status:Launched name:zuclopenthixol_x000D_ Ciatyl_x000D_ cis(Z)-clopenthixol_x000D_ Cisordinol_x000D_ Clopix…	DRD1, DRD2, DRD5, HTR2, ADRA1	DRD2	0	Dopamine D1 receptor inhibitor, dopamine D2 receptor inhibitor, signal transduction modulator	Prescription drug	Yes	109.93	108.85
80	RFM-011-874-1	1.15	0.81	greater than maximum tested dose	153.2	-0.69	Fc1cccc(c1)[C@@H](Oc1cccc(c1C)C1CCNCC1)C	PF-5212377 ( PF-05212377, SAM760)	{"[vendor:gvk vendor id:5921800 status:Phase II name:PF-5212377 moa:5-HYDROXYTRYPTAMINE 6 RECEPTOR Antagonist indication:NOOTROPIC AGENT roa:Oral synonyms:PF-05212377; ; SAM760 vendor ikey:VLFJECXUHXIQBJ-HNNXBMFYSA-N]"}	5-Hydroxytryptamine 6 receptor	HTR6	0	5-Hydroxytryptamine 6 receptor antagonist	2	Yes, primary screen hit	104.47	99.72
81	CBR-001-211-015-5	1.17	0.91	greater than maximum tested dose	128.63	-0.41	OCCN[C@H]1CCc2c1cccc2c1noc(n1)c1ccc(c(c1)C#N)OC(C)C	Ozanimod	Panacea Biotec; Phase 2 clinical trials; mod. Novel, orally administered, once daily, specific and potent modulator of the sphingosine 1-phosphate 1 receptor (S1P1R) pathway. In Phase 3 trial for relapsing multiple sclerosis, Phase 2 positive PoC in ulcerative colitis and in Ph2 for Crohn's disease. WO2011060392	Sphingosine-1-phophate receptor 1, Sphingosine-1-phophate receptor 5	S1PR1	0.32	Sphingosine-1-phophate receptor 1 agonist, Sphingosine-1-phophate receptor 5 agonist, signal transduction modulator	Launched	Yes, primary screen hit	NA	NA
82	RFM-004-217-1	1.19	0.88	greater than maximum tested dose	159.1	-0.45	CN(CCCN1c2ccccc2Sc2c1cc(cc2)C(F)(F)F)C	Triflupromazine hydrochloride ( Fluopromazine, Triflupromazine)	{"[vendor:integrity vendor id:91402 status:Withdrawn name:Triflupromazine hydrochloride moa:Nicotinic alpha7 Receptor Ligands; Signal Transduction Modulators indication:Antipsychotic Drugs roa: synonyms: vendor ikey:FTNWXGFYRHWUKG-UHFFFAOYSA-N]","[vendor:gvk vendor id:5901225 status:PRESCRIPTION DRUG name:TRIFLUPROMAZINE moa:5-Hydroxytryptamine 2B receptor; Dopamine receptor D2 Antagonist indicat…	CHRM1, DRD2, DRD1, CHRM2, HTR2B	DRD2	0	5-Hydroxytryptamine (serotonin) 2B receptor, dopamine receptor D2 antagonist, signal transduction modulator	Prescription drug	Yes	72.72	110.23
83	RFM-003-384-1	1.22	0.83	greater than maximum tested dose	147.66	0.06	CN1CCN(CC1)CC/C=C\1/c2ccccc2Sc2c1cc(cc2)S(=O)(=O)N(C)C	Tiotixene	{"[vendor:integrity vendor id:91408 status:Launched name:Tiotixene moa: indication:Antipsychotic Drugs roa: synonyms: vendor ikey:GFBKORZTTCHDGY-UWVJOHFNSA-N]","[vendor:gvk vendor id:5901186 status:PRESCRIPTION DRUG name:THIOTHIXENE moa:Dopamine receptor Inhibitor indication:Antipsychotic roa:Intraperitoneal; Oral synonyms:CP-12252-1; NSC-108165; Navane; Navaron; Orbinamon; P-4657-B vendor ikey:G…	Histamine receptor H1, 5-hydroxytryptamine receptor 2A, DRD2, DRD1, DRD4, DRD5, DRD3	HRH1	0	Dopamine receptor inhibitor	Prescription drug	Yes	114.26	116.45
84	RFM-009-487-1	1.23	0.94	greater than maximum tested dose	122.03	0.06	CCCCc1oc2c(c1C(=O)c1ccc(cc1)CCCN(CCCC)CCCC)cc(cc2)C(=O)OC(C)C	SSR 149744 (Celivarone, Celivarone fumarate, SSR-149744, SSR-149744C)	{"[vendor:integrity vendor id:305815 status:Phase II name:Celivarone fumarate moa:Potassium Channel Blockers indication:Cardiovascular Diseases (Not Specified); Antiarrhythmic Drugs roa: synonyms: vendor ikey:OJGUHVXJDZPQSK-WLHGVMLRSA-N]","[vendor:gvk vendor id:5917527 status:Phase II name:SSR 149744 moa:L-TYPE CACLIUM CHANNEL; POTASSIUM CHANNEL; SODIUM CHANNEL Blocker; Blocker indication:Antiarr…	Calcium channel			L-type calcium channel inhibitor, polarisation inhibitor	2 / 3	Yes, primary screen hit	87.76	97.65
85	RFM-005-941-6	1.26	0.89	greater than maximum tested dose	163.34	-0.41	O=C(OCc1ccccc1)NC[C@H]1CN(C)[C@H]2[C@H](C1)c1cccc3c1c(C2)cn3C	Metergoline	{"[vendor:integrity vendor id:91331 status:Launched name:Metergoline moa: indication:Vasodilators; Migraine, Prophylactic Treatment of; Treatment of Hyperprolactinemia roa: synonyms: vendor ikey:WZHJKEUHNJHDLS-QTGUNEKASA-N]","[vendor:gvk vendor id:5902069 status:PRESCRIPTION DRUG name:METERGOLINE moa:5-Hydroxytryptamine receptor Antagonist indication:Antimigraine roa:Oral; Intravenous synonyms:Li…	Dopamine receptor D2, HTR1B	DRD2	0	Dopamine receptor D2 agonist, prolactin inhibitor, 5-hydroxytryptamine receptor antagonist	Launched	Yes, primary screen hit	116.54	125.57
86	RFM-002-868-2	1.31	0.85	greater than maximum tested dose	164.98	-0.19	Oc1ccc2c(c1)c(C)c(n2Cc1ccc(cc1)OCCN1CCCCCC1)c1ccc(cc1)O	bazedoxifene acetate	{"[vendor:integrity vendor id:257955 status:Launched name:Bazedoxifene acetate moa:Selective Estrogen Receptor Modulators (SERM); Signal Transduction Modulators indication:Treatment of Postmenopausal Syndrome ; Treatment of Osteoporosis; Endometriosis Therapy; Hematologic Genetic Disorders, Treatment of roa: synonyms: vendor ikey:OMZAMQFQZMUNTP-UHFFFAOYSA-N]","[vendor:gvk vendor id:5902856 status…	Estrogen receptor 1, estrogen receptor 2	ESR1	0	Selective estrogen receptor modulators (SERM), estrogen receptor agonist, signal transduction modulators, bone resorption inhibition	Prescription drug	Yes	96.9	103.07
87	RFM-000-885-5	1.34	0.85	greater than maximum tested dose	152.33	-0.66	CN(CCC=C1c2ccccc2C(c2c1cccc2)(C)C)C	Melitracen Hydrochloride	{"[vendor:gvk vendor id:17000643 status:PRESCRIPTION DRUG name:MELITRACEN moa: indication:Antidepressant roa: synonyms:Adaptol; BRN-1980107; Dixeran; Melitracene; N-7001; Thymeol; Trausabun; U-24973 vendor ikey:GWWLWDURRGNSRS-UHFFFAOYSA-N]"}	suggested dopamine receptor D1 and dopamine receptor D2	DRD2	0	Inhibition of serotonin reuptake, inhibition of norepinephrin reuptake	Prescription drug	Yes, primary screen hit	92.95	109.53
88	RFM-006-841-7	1.35	0.89	greater than maximum tested dose	91.7	0.27	Cl[Hg]c1ccccc1O	MERCUFENOL CHLORIDE	{"[vendor:gvk vendor id:16001470 status:PRESCRIPTION DRUG name:MERCUFENOL CHLORIDE moa: indication:Antiseptic roa: synonyms:Hydroxychloromercuribenzene; Mercufenol Chloride; Myringacaine; NP-27; NSC-5579; Salicresin; U-7743 vendor ikey:GABVDWALKPAUEQ-UHFFFAOYSA-M]"}				antiseptic, disinfectant	Prescription drug	Yes	123.69	99.62
89	RFM-011-353-1	1.39	0.86	greater than maximum tested dose	174.77	0.01	O=C(c1cc2c(n1)cccc2)N[C@@H]1N=C(c2ccccc2F)c2c3N(C1=O)CCc3ccc2	FK480	[highest_phase: Phase II]; [vendor_annotation: CCK A receptor antagonist; CCK1 (CCKA) Receptor Antagonists; Cholecystokinin A receptor Antagonist; Cholecystokinin-A-receptor-antagonists; Signal Transduction Modulators; Cholecystokinin A receptor antagonist; Digestive System Disorders; Pancreatic Disorders, Treatment of]		CCKAR	0		no information	Yes	106.19	90.58
90	RFM-000-099-7	1.39	0.8	greater than maximum tested dose	152.22	0.21	N#Cc1ccc(cc1)c1ccc2c(c1)cc(o2)CCN1CCC[C@H]1C	ABT-239	{"[vendor:gvk vendor id:5917323 status:Phase I name:ABT-239 moa:Histamine H3 receptor Antagonist indication:Nootropic roa: synonyms:ABT-239 vendor ikey:KFHYZKCRXNRKRC-MRXNPFEDSA-N]","[vendor:integrity vendor id:341354 status:Phase I name:ABT-239 moa:Histamine H3 Receptor Antagonists; Histamine H3 Receptor Inverse Agonists; Signal Transduction Modulators indication:Cognition Disorders, Treatment o…	Histamine H3 receptor, histamine H1 receptor, histamine H1 receptor	HRH1	0	Histamine H3 receptor antagonist, Histamine H3 receptor inverse agonist, signal transduction modulators	1	Yes	98.26	114.07
91	RFM-003-515-4	1.39	0.88	greater than maximum tested dose	136.39	-0.46	COC(=O)C1=C(C)NC(=C([C@@H]1c1cccc(c1)[N+](=O)[O-])C(=O)OCCCN1CCC(CC1)(c1ccccc1)c1ccccc1)C	dexniguldipine (dexniguldipineB 8509-035B859-035B859-35)	{"[vendor:gvk vendor id:5910613 status:Phase II name:DEXNIGULDIPINE moa:Protein kinase C Inhibitor indication:Anticancer roa:Oral; Intravenous synonyms:B-8509035; Dexniguldipine Hydrochloride vendor ikey:SVJMLYUFVDMUHP-MGBGTMOVSA-N]","[vendor:gvk vendor id:5902880 status:PRESCRIPTION DRUG name:NIGULDIPINE moa:Calcium channel L-type; Alpha1A-adrenergic receptor Antagonist; Blocker indication:Antih…	Calmodulin 1 (phosphorylase kinase, delta), protein kinase C alpha	PRKCA	3.9	Calmodulin antagonist, protein kinase C inhibitor, calcium channel L-type blocker, Alpha1A-adrenergic receptor antagonist	2	Yes	92.9	83.07
92	RFM-010-589-5	1.4	0.93	greater than maximum tested dose	146.18	-0.22	OC1CCN(C1)CCCN1c2ccccc2Sc2c1cc(cc2)C(F)(F)F	E-0663	{"[vendor:integrity vendor id:328557 status:Clinical name:E-0663 moa: indication:Antipsychotic Drugs roa: synonyms: vendor ikey:JSFZWPGUYCFPSV-UHFFFAOYSA-N]","[vendor:informa vendor id:informa_5956 status:Phase I Clinical Trial name:E-0663 moa:Dopamine receptor antagonist_x000D_ Adenylate cyclase inhibitor_x000D_ Alpha adrenoreceptor antagonist; target name: Unspecified; target_family: _x000D_ Re…		DRD2	0	Dopamine receptor antagonist, adenylate cyclase inhibitor, alpha adenoreceptor antagonist	1	Yes	109.58	102.4
93	RFM-011-974-4	1.4	0.87	greater than maximum tested dose	123.73	0.19	O=C(C(C)(C)C)c1cc(NCCN2CCCC2)c(c(c1)N1CCN(CC1)c1ncnc2c1c(Br)n[nH]2)C		[highest_phase: (none)]; [vendor_annotation: ]					no information	No information	104.04	103.98
94	RFM-010-841-8	1.41	0.87	greater than maximum tested dose	164.6	-0.97	Clc1ccc2c(c1)nccc2Nc1ccc(c(c1)CN1CCCC1)O	AMOPYROQUINE	{"[vendor:gvk vendor id:15501640 status:PRESCRIPTION DRUG name:AMOPYROQUINE moa: indication:Antimalarial roa: synonyms:Amopyrochinum; PAM-780 vendor ikey:YNWCUCSDUMVJKR-UHFFFAOYSA-N]"}					Prescription drug	Yes, primary screen hit	108.53	102.22
95	CBR-001-843-604-9	1.43	0.84	greater than maximum tested dose	131.14	-0.41	CCNCc1cc(ccc1O)Nc1ccnc2c1ccc(c2)Cl	Cayman Chemical						no information	No information	NA	NA
96	RFM-000-319-0	1.44	0.89	greater than maximum tested dose	142.96	0.14	CNCCC(c1cccs1)Oc1cccc2c1cccc2	duloxetine hydrochloride	{"[vendor:integrity vendor id:142926 status:Preclinical name:LY-227942 moa:Norepinephrine Reuptake Inhibitors; Signal Transduction Modulators indication:Pharmacological Tools; Antidepressants roa: synonyms: vendor ikey:NMLRFGBDXFMJJM-UHFFFAOYSA-N]"}	Solute carrier family 6 (neurotransmitter transporter) member 4, solute carrier family 6 (neurotransmitter transporter) member 2, SLC6A2, SLC6A4, SLC6A3, 5-HTR	SLC6A4	3.23	5-Hydroxytryptamine uptake inhibitor, adrenergic transmitter uptake inhibitor, serotonin and norepinephrin reuptake inhibitor, signal transduction modulator	Launched	Yes	104.28	109.17
97	RFM-001-668-2	1.45	0.71	greater than maximum tested dose	153.65	-0.55	OCCN1CCN(CC1)CCCN1c2ccccc2Sc2c1cc(cc2)C(F)(F)F	Fluphenazine hydrochloride	{"[vendor:gvk vendor id:5900502 status:PRESCRIPTION DRUG name:FLUPHENAZINE HYDROCHLORIDE moa:Dopamine receptor D2 Antagonist indication:Antipsychotic roa:Intramuscular; Oral synonyms:Anatensol; Dapotum; Lyogen; Moditen; Omca; Pacinol; Permitil; Prolixin; Siqualone; Tensofin; Valamina vendor ikey:MBHNWCYEGXQEIT-UHFFFAOYSA-N]","[vendor:integrity vendor id:91406 status:Launched name:Fluphenazine hyd…	DRD1, DRD2, DRD3, DRD4, DRD5, ALB	DRD2	0	Dopamine receptor D2 antagonist, nicotinic alpha 7 receptor ligands (modulator?), signal transduction modulator	Prescription drug	Yes	99.04	116.92
98	RFM-008-630-6	1.47	0.89	greater than maximum tested dose	145.34	-0.63	CN(CC(CN1c2ccccc2CCc2c1cccc2)C)C	Trimipramine maleate	{"[vendor:integrity vendor id:91432 status:Launched name:Trimipramine maleate moa:Norepinephrine Transporter (NET) Inhibitors; Serotonin Transporter (SERT) Inhibitors; Signal Transduction Modulators indication:Antidepressants roa: synonyms: vendor ikey:YDGHCKHAXOUQOS-BTJKTKAUSA-N]","[vendor:gvk vendor id:5901235 status:PRESCRIPTION DRUG name:TRIMIPRAMINE MALEATE moa:Although the exact mechanism o…	Solute carrier family 6 (neurotransmitter transporter) member 4, solute carrier family 6 (neurotransmitter transporter) member 2, ABCB1, 5-HTR	SLC6A4	3.23	5-Hydroxytryptamine uptake inhibitor, adrenergic transmitter uptake inhibitor, serotonin transporter (SERT) inhibitor, norepinephrine transporter (NET) inhibitor, signal transduction modulator	Prescription drug	Yes, primary screen hit	113.91	106.86
99	RFM-010-056-1	1.47	0.92	greater than maximum tested dose	118.54	-0.1	CC(C(=O)c1ccc(cc1)OCCCN1CCC(CC1)C(c1ccc(cc1)F)(c1ccc(cc1)F)O)C	AHR 16303B	{"[vendor:integrity vendor id:170587 status:Preclinical name:AHR-16303B moa:5-HT2A Receptor Antagonists; Calcium Channel Blockers; Signal Transduction Modulators indication:Hypertension, Treatment of roa: synonyms: vendor ikey:IJLRCTPQUZWJSL-UHFFFAOYSA-N]","[vendor:gvk vendor id:5911980 status:Clinical name:AHR 16303B moa:5-Hydroxytryptamine 2 receptor; Calcium channel Antagonist indication:Antih…	5-Hydroxytryptamine 2 receptor, voltage-gated calcium channels	HTR2A	0	5-Hydroxytryptamine 2 receptor antagonist, calcium channel antagonist, signal transduction modulator	Clinical	Yes, primary screen hit	93.4	122.17
100	RFM-011-457-8	1.5	0.86	greater than maximum tested dose	143.82	-0.17	Oc1ccc2c(c1)OC[C@H]([C@H]2c1ccc(cc1)OCCN1CCCC1)c1ccccc1	NNC-45-0781	[highest_phase: Clinical]; [vendor_annotation: Estrogen receptor Modulator; Selective Estrogen Receptor Modulators (SERM); Selective-estrogen-receptor-modulators; Signal Transduction Modulators; Antidepressant; Cognition Disorders, Treatment of; Musculoskeletal Disorders; Treatment of Osteoporosis; Treatment of Postmenopausal Syndrome ; Women's Health]	Estrogen receptor	ESR1	0	Selective estrogen receptor modulator (SERM), signal transduction modulator	Clinical	Yes	100.59	113.89
101	RFM-000-080-6	1.5	0.83	greater than maximum tested dose	130.85	0.13	O=C(N1CCC[C@](C1)(CCCN1CCC(CC1)(c1ccccc1)N(C(=O)C)C)c1ccc(c(c1)Cl)Cl)c1ccccc1	Osanetant	{"[vendor:integrity vendor id:216342 status:Discontinued name:c moa:Signal Transduction Modulators; Tachykinin NK3 Receptor Antagonists indication:Antipsychotic Drugs; Antidepressants roa: synonyms: vendor ikey:DZOJBGLFWINFBF-UMSFTDKQSA-N]","[vendor:gvk vendor id:5912985 status:Clinical name:OSANETANT moa:Neurokinin receptor 3 Antagonist indication:Antidepressant; Antipsychotic; Analgesic roa: sy…	Tachikinin receptor (1, 2, 3)	TACR1	0.01	Tachikinin NK3 receptor antagonist	Discontinued	Yes	112.88	106.27
102	RFM-005-834-4	1.51	0.91	greater than maximum tested dose	91.63	0.12	CCN(CCOc1ccc(cc1)c1sc2c(n1)cc(cc2)Cl)CC	HALETHAZOLE	{"[vendor:gvk vendor id:16001045 status:PRESCRIPTION DRUG name:HALETHAZOLE moa: indication:Antifungal roa: synonyms:Episol; Haletazolum vendor ikey:TXOKWXJQVFUUDD-UHFFFAOYSA-N]"}				antifungal	Prescription drug	Yes	88.76	104.24
103	RFM-000-835-5	1.53	0.89	greater than maximum tested dose	139.57	-0.05	CC(Cc1ccccc1)NCCC(c1ccccc1)c1ccccc1	PRENYLAMINE	{"[vendor:gvk vendor id:5902345 status:Withdrawn name:PRENYLAMINE moa:Calcium channel Blocker indication:Cardiovascular agent roa:Subcutaneous; Intraperitoneal; Oral; Intravenous synonyms:PRENYLAMINE vendor ikey:IFFPICMESYHZPQ-UHFFFAOYSA-N]"}	Calmodulin, myosin light chain kinase (skeletal/cardiac muscle)	MYLK	0.83	Calcium channel blocker, vasodilator, adrenergic agent	Discontinued	Yes	102.48	102.68
104	RFM-000-458-0	1.55	0.92	greater than maximum tested dose	102.63		O[C@H]1[C@@H](N)C[C@@H](O[C@H]1C)O[C@H]1C[C@@](O)(Cc2c1c(O)c1c(c2O)C(=O)c2c(C1=O)cccc2)C(=O)C	idarubicin hydrochloride	{"[vendor:integrity vendor id:91021 status:Launched name:Idarubicin hydrochloride moa: indication:Antibiotics and Alkaloids; Myeloid Leukemia Therapy; Antineoplastic Antibiotics; Leukemia Therapy roa: synonyms: vendor ikey:JVHPTYWUBOQMBP-RVFAQHLVSA-N]"}	TOP2A, Top2	TOP2A	115.74	DNA topoisomerase II inhibitor	Prescription drug	Yes	14.96	139.58
105	RFM-000-842-4	1.6	0.87	greater than maximum tested dose	166.28	-0.39	c1ccc2c(c1)N(CC1CN3CCC1CC3)c1c(S2)cccc1	Mequitazine	{"[vendor:integrity vendor id:70378 status:Launched name:Mequitazine moa:Histamine H1 Receptor Antagonists; Signal Transduction Modulators indication:Antiallergy/Antiasthmatic Drugs; Allergic Skin Disorders, Treatment for; Urticaria, Treatment for; Drugs for Allergic Rhinitis; Antipruritics roa: synonyms: vendor ikey:HOKDBMAJZXIPGC-UHFFFAOYSA-N]","[vendor:informa vendor id:informa_11884 status:La…	Histamine receptor H1	HRH1	0	Histamine H1 receptor antagonist, signal transduction modulator	Prescription drug	Yes, primary screen hit	110.26	112.52
106	RFM-012-120-0	1.61	0.73	greater than maximum tested dose	129.99	-0.24	COCCN1CCC(CC1)N(C(=O)c1ccco1)Cc1ccc(cc1)c1ccc(cc1)C(F)(F)F		[highest_phase: (none)]; [vendor_annotation: ]					no information	No information	94.44	87.75
107	RFM-011-925-5	1.62	0.87	greater than maximum tested dose	136.48	-0.03	CCN1[C@@H]2CC[C@H]1C[C@H](C2)OC(c1ccccc1)c1ccccc1	ETHYBENZTROPINE	[highest_phase: PRESCRIPTION DRUG]; [vendor_annotation: Muscarinic receptor Blocker; Anticholinergic; Antihistamine]				Muscarine receptor blocker, anticholinergic	Prescription drug	Yes	117.25	108.2
108	RFM-003-485-5	1.64	0.74	greater than maximum tested dose	171.63	-0.64	CN(C(=O)NC1(CCN(CC1)CCC[C@@]1(CCCN(C1)C(=O)c1ccccc1)c1ccc(c(c1)Cl)Cl)c1ccccc1)C	SSR-146977	{"[vendor:integrity vendor id:288973 status:Phase I name:SSR-146977 moa:Signal Transduction Modulators; Tachykinin NK3 Receptor Antagonists indication:Antipsychotic Drugs; Antidepressants; Antiallergy/Antiasthmatic Drugs roa: synonyms: vendor ikey:XWPBINGFFFZAOZ-UMSFTDKQSA-N]","[vendor:gvk vendor id:5913291 status:Clinical name:SSR 146977 moa:Neurokinin receptor 3 Antagonist indication:Antidepres…	Tachikinin NK3 receptor	TACR3	0.01	Tachikinin NK3 receptor antagonist, signal transduction modulator	1	Yes	108.87	114.56
109	RFM-012-636-3	1.71	0.81	greater than maximum tested dose	137.57	0.02	CCc1ccc2c(c1)N(CC(CN(C)C)C)c1c(S2)cccc1	Ethylisobutrazine Hydrochloride						no information	No information	108.17	133.66
110	RFM-000-079-3	1.73	0.86	greater than maximum tested dose	145.34	0	OCCN1CCN(CC1)CCC=C1c2ccccc2Sc2c1cc(cc2)C(F)(F)F	Flupentixol hydrochloride	[highest_phase: Launched]; [vendor_annotation: 5-HT2 Receptor Antagonists; Dopamine D2 Receptor (DRD2) Antagonists; Signal Transduction Modulators; Antidepressants; Antipsychotic Drugs]	DRD1, dopamine D1 receptor, HTR2A, ADRA1A, DRD5, DRD2	DRD2	0	5-Hydroxytryptamine receptor antagonsit, dopamine D2 receptor antagonist, signal transduction modulator	Launched	Yes, primary screen hit	104.99	104.52
111	RFM-010-759-5	1.73	0.83	greater than maximum tested dose	132.7	0.15	COc1cc2CCN(CCc2cc1NS(=O)(=O)c1ccc(cc1)c1ccc(s1)Cl)C	SB-737050A	{"[vendor:integrity vendor id:433274 status:Phase II name:SB-737050A moa:5-HT2A Receptor Antagonists; 5-HT2C Receptor Antagonists; 5-HT6 Receptor Antagonists; Dopamine D2 Receptor (DRD2) Antagonists; Dopamine D3 Receptor (DRD3) Antagonists; Signal Transduction Modulators indication:Antipsychotic Drugs roa: synonyms: vendor ikey:FFSKQESNYWHALV-UHFFFAOYSA-N]"}	5-Hydroxytryptamine 2A receptor, 5-Hydroxytryptamine 2C receptor, 5-Hydroxytryptamine 6 receptor, dopamine D2 receptor, dopamine D3 receptor	HTR2A	0	5-Hydroxytryptaminr 2A receptor antagonist, 5-Hydroxytryptaminr 2C receptor antagonist, 5-Hydroxytryptaminr 6 receptor antagonist, dopamine D2 recepor antagonist, dopamine D3 recepor antagonist, signal transduction modulator	2	Yes, primary screen hit	92.9	107.82
112	RFM-009-039-1	1.73	0.89	greater than maximum tested dose	153.66	-0.11	NCC1CCn2c(C1)c(C1=C(C(=O)NC1=O)c1cn(c3c1cccc3)C)c1c2cccc1	RO 318425	{"[vendor:integrity vendor id:181929 status:Preclinical name:Ro-31-8425 moa:Protein Kinase C (PKC) Inhibitors; Signal Transduction Modulators indication:Antiarthritic Drugs; Immunomodulators roa: synonyms: vendor ikey:QQKKPWJFHBFCTH-UHFFFAOYSA-N]","[vendor:gvk vendor id:5912435 status:Clinical name:RO 318425 moa:Protein tyrosine kinase C Inhibitor indication:Anti-inflammatory; Immunomodulator roa…	Protein tyrosine kinase C (PKC)	PRKCA	3.9	Protein tyrosine kinase C (PKC) inhibitor, signal transduction modulator	Clinical	Yes	95.87	111.69
113	RFM-010-929-5	1.76	0.9	greater than maximum tested dose	122.19	0.17	OC(COc1ccc(cc1)CC(=O)OCCC12CC3CC(C2)CC(C1)C3)CNC(C)C	Adaprolol	{"[vendor:integrity vendor id:165129 status:Phase II name:Adaprolol maleate moa:Signal Transduction Modulators; beta-Adrenoceptor Antagonists indication:Antiglaucoma Agents roa: synonyms: vendor ikey:WEBILLRFBZTUIX-BTJKTKAUSA-N]","[vendor:gvk vendor id:5910653 status:Clinical name:ADAPROLOL moa:Beta adrenergic receptor Antagonist indication:Antiglaucoma roa:Ophthalmic synonyms:Adaprolol Maleate v…	beta adrenergic receptors	ADRB2	0.03	Beta adrenergic receptor antagonist, signal transduction modulator	2	Yes	90.25	113.56
114	RFM-013-052-9	1.8	0.5	greater than maximum tested dose	118.95	0.02	Cc1ccc(cc1F)[C@H]([C@@H]1CCOC(C1)(C)C)CCNCC1CCCCC1	TRV-734		µ-Opioid receptor	OPRM1	0.01	Analgesic	1	No information	102.27	121.52
115	RFM-012-243-0	1.84	0.86	greater than maximum tested dose	141.75	-1.12	CN(CC(COc1ccccc1C1CC2CC1CC2)O)C		[highest_phase: (none)]; [vendor_annotation: ]					no information	No information	95.28	114.97
116	RFM-008-181-2	1.84	0.85	greater than maximum tested dose	120.61	-3.6	Fc1ccc(cc1)C(c1ccc(cc1)F)CCCN1CCC(CC1)n1c(=O)[nH]c2c1ccc(c2)Cl	CLOPIMOZIDE	{"[vendor:gvk vendor id:16000720 status:PRESCRIPTION DRUG name:CLOPIMOZIDE moa:Calcium channel Antagonist indication:Antipsychotic; Antischizophrenic roa: synonyms:BRN-0904611; Clopimozida; Clopimozide; Clopimozidum; NSC-335305; R-29764 vendor ikey:JCZYXTVBWHAWLL-UHFFFAOYSA-N]","[vendor:integrity vendor id:308481 status:Clinical name:Clopimozide moa:Dopamine D1 Receptor (DRD1) Ligands; L-Type Cal…	Dopamine D1 receptor, L-type calcium channel	DRD1	0.03	Dopamine D1 receptor ligand, L-type calcium channel blockers, signal transduction modulator	Prescription drug	Yes	107.39	97.91
117	RFM-000-391-8	1.84	0.8	greater than maximum tested dose	181.2	0.02	OCCN1CCN(CC1)CCCN1c2ccccc2Sc2c1cc(Cl)cc2	PERPHENAZINE	{"[vendor:gvk vendor id:5900934 status:PRESCRIPTION DRUG name:PERPHENAZINE moa:Na+, K+ ATPase Inhibitor indication:Neuroleptic; Antipsychotic; Antiemetic roa:Intraperitoneal; Oral synonyms:APO-PERPHENAZINE; TRILAFON; FENTAZIN vendor ikey:RGCVKNLCSQQDEP-UHFFFAOYSA-N]","[vendor:integrity vendor id:91403 status:Launched name:Perphenazine moa:Dopamine Receptor Antagonists; Signal Transduction Modulat…	DRD2, DRD1, ATP1A4, DRD4, DRD5, DRD3, ALB, ATP1A3, ATP1A1, ATP1A2	DRD2	0	Na+ K+ ATPaseinhibitor, dopamine receptor antagonist, signal transduction modulator	Prescription drug	Yes, primary screen hit	109.86	116.9
118	RFM-000-944-9	1.87	0.92	greater than maximum tested dose	145.74	-0.13	Clc1ccc(cc1)C(c1ccccc1)(OCCN1CCCCCC1)C	setastine	{"[vendor:gvk vendor id:5903064 status:PRESCRIPTION DRUG name:SETASTINE moa:Histamine H1 receptor Antagonist indication:Antiasthmatic roa:Oral synonyms:SETASTINE; LODERIX; EGIS-2062; EGYT-2062; SETASTINE HYDROCHLORIDE vendor ikey:VBSPHZOBAOWFCL-UHFFFAOYSA-N]"}	Histamine receptor H1	HRH1	0	Histamine H1 receptor antagonist, signal transduction modulator	Prescription drug	Yes, primary screen hit	95.31	104.31
119	RFM-010-015-2	1.96	0.84	greater than maximum tested dose	122.5	-0.04	CC(C(c1ccccc1)O)N(CC=C1c2ccccc2CCc2c1cccc2)C	TRECADRINE	[highest_phase: Phase II]; [vendor_annotation: Beta-3 adrenergic receptor Agonist; Beta-3-adrenergic-receptor-agonists; Gastrin-inhibitors; Prostaglandin synthase stimulant; Signal Transduction Modulators; beta3-Adrenoceptor Agonists; Antidiabetic; Antidiabetic Drugs; Antiobese; Antiobesity Drugs; Diabetes; Obesity; Peptic Ulcer Disease]	Beta 3 adrenergic receptor	ADRB3	0.01	Prostaglandin synthase stimulant, beta 3 adrenergic receptor agonist, gastrin inhibitor, signal transduction modulator	2	No information	107.12	107.49
120	RFM-012-989-5	1.97	0.72	greater than maximum tested dose	124.63	-0.04	C[C@@H]1CN(CCN1C)c1cnc(nc1Nc1cc(n(n1)C)C)Nc1nc(C)c(c(c1)C1CC1)F	MMV-253					Plasmodium ATPase inhibitor	1	Yes, primary screen hit	114.32	114.63
121	RFM-010-846-3	2.14	0.81	greater than maximum tested dose	156.57		CN(CCOC(c1ccc(cc1)Br)c1ccccc1)C	BROMODIPHENHYDRAMINE HYDROCHLORIDE	{"[vendor:gvk vendor id:5900146 status:PRESCRIPTION DRUG name:BROMODIPHENHYDRAMINE HYDROCHLORIDE moa:Histamine H1 receptor Antagonist indication:Antihistamine roa: synonyms:Ambodryl Hydrochloride; Bromazin; Bromo-Benzdryl; Deserol; NISTC-1808124 vendor ikey:ZQDJSWUEGOYDGT-UHFFFAOYSA-N]"}	Histamine receptor H1	HRH1	0	Histamine H1 receptor antagonist	Prescription drug	Yes	92.22	102.09
122	RFM-012-167-5	2.36	0.7	greater than maximum tested dose	141.08	-0.95	CCCN(C(=O)C(NC(=O)c1ccc(cc1)Br)Cc1ccc(cc1)OCCCN1CCN(CC1)C)CCC		[highest_phase: (none)]; [vendor_annotation: ]					no information	No information	99.35	114.35
123	RFM-000-360-1	2.36	0.82	greater than maximum tested dose	133.97	0.17	COc1cc(NC)c(cc1C(=O)N[C@@H]1CCN([C@@H]1C)Cc1ccccc1)Cl	nemonapride	{"[vendor:integrity vendor id:90645 status:Launched name:Nemonapride moa:Dopamine D2 Receptor (DRD2) Antagonists; Signal Transduction Modulators indication:Antipsychotic Drugs roa: synonyms: vendor ikey:KRVOJOCLBAAKSJ-RDTXWAMCSA-N]","[vendor:gvk vendor id:5902011 status:PRESCRIPTION DRUG name:NEMONAPRIDE moa:Dopamine receptor D2; Dopamine receptor D3 Inhibitor indication:Antischizophrenic roa:Ora…	Dopamine receptor D2, Dopamine receptor D3	DRD2	0	Dopamine receptor D2 antagonist, Dopamine receptor D3 antagonist, signal transduction modulator	Launched	Yes	108.53	103.45
124	RFM-011-454-5	2.37	0.8	greater than maximum tested dose	117.88	0.07	O=NSC(CC(=O)Oc1cc(C(C)C)c(cc1C)OCCN(C)C)(C)C	NMI 221 (NMI-221, SNO-Moxisylyte)	{"[vendor:gvk vendor id:5914149 status:Clinical name:NMI 221 moa:Alpha adrenergic receptor Antagonist indication:Alpha adrenergic receptor antagonist roa:Topical; Transurethral synonyms:NMI-221; SNO-Moxisylyte vendor ikey:KHAWQRZRRJLHHX-UHFFFAOYSA-N]","[vendor:integrity vendor id:243598 status:Preclinical name:SNO-Moxisylyte moa:Nitric Oxide (NO) Donors; Signal Transduction Modulators; alpha-Adre…	Alpha 1 adrenergic receptor	ADRA1D	0.01	Alpha 1 adrenergic receptor antagonist, nitric oxide stimulant	Clinical	Yes	88.93	101.17
125	RFM-011-187-5	2.43	0.87	greater than maximum tested dose	131.01	0.13	COc1cccc(c1)CCc1ccccc1OCC[C@@H]1C[C@H](CN1C)O	R-96544	[highest_phase: Preclinical]; [vendor_annotation: 5-HT2A Receptor Antagonists; 5-HYDROXYTRYPTAMINE 2A RECEPTOR Antagonist; Signal Transduction Modulators; Antiplatelet Therapy; Treatment of Peripheral Obstructive Vascular Disease]	5-Hydroxytryptamine 2A receptor	HTR2A	0	5-Hydroxytryptamine 2A receptor antagonist, signal transduction modulator	Preclinical	No information	102.32	105.26
126	RFM-005-200-6	2.5	0.77	greater than maximum tested dose	145.41	0.01	CCCCC1=Cc2c(C1N1CCN(CC1)C)cc1c(c2)OCO1	TN-871	{"[vendor:gvk vendor id:30003115 status:Preclinical name:TN-871 moa:CALCIUM CHANNEL Modulator indication:CARDIOPROTECTANT roa: synonyms:TN-871 vendor ikey:LWLXLDYYQYTXME-UHFFFAOYSA-N]","[vendor:integrity vendor id:161240 status:Phase II name:TN-871 moa: indication:Cognition Disorders, Treatment of roa: synonyms: vendor ikey:ZCJQMAUIPSYVSL-UHFFFAOYSA-N]"}	Calcium channels, potassium channels			Calcium channel antagonist, potassium channel antagonist	2	Yes	101.92	112.43
127	RFM-012-126-6	2.69	0.74	greater than maximum tested dose	131.77	-0.06	COCCN1CCC(CC1)N(C(=O)c1nnc(c1)C)Cc1ccc(cc1)c1ccc(cc1)C(F)(F)F		[highest_phase: (none)]; [vendor_annotation: ]					no information	No information	105.54	130.52
128	RFM-010-013-0	2.77	0.83	greater than maximum tested dose	136.45	-0.19	CN[C@H](C(=O)NCCCC(c1ccc(cc1)F)c1ccc(cc1)F)CC(C)C	PD 176078	{"[vendor:integrity vendor id:279626 status:Preclinical name:PD-176078 moa:L-Type Calcium Channel Blockers; N-Type Calcium Channel (Ca(v) 2.2) Blockers; Potassium Channel Blockers; Voltage-Gated Sodium Channel Blockers indication:Non-Opioid Analgesics; Stroke, Treatment of roa: synonyms: vendor ikey:WHSQHGGETBFMLM-FTBISJDPSA-N]","[vendor:gvk vendor id:5915008 status:Clinical name:PD 176078 moa:Ca…	Calcium channels, potassium channels			L-type calcium channel antagonist, potassium channel antagonist, voltage-gated sodium channel blockers	Clinical	Yes, primary screen hit	99.21	111.66
129	RFM-010-066-3	2.98	0.78	greater than maximum tested dose	147.79	-0.29	OCCN1CCN(CC1)CCCC1c2cc(ccc2Sc2c1ccc(c2)F)C(F)(F)F	TEFLUTIXOL	{"[vendor:gvk vendor id:16000829 status:PRESCRIPTION DRUG name:TEFLUTIXOL moa: indication:Antipsychotic roa: synonyms:LU-10-022 vendor ikey:BJWAPFORUPUXRJ-UHFFFAOYSA-N]","[vendor:informa vendor id:informa_17941 status:Phase II Clinical Trial name:teflutixol_x000D_ Lu10-022 moa:Dopamine receptor antagonist; target name: Unspecified; target_family: _x000D_ Receptor > GPCR > Dopamine indication: roa…	Dopamine receptor	DRD2	0	Dopamine receptor antagonist	Prescription drug	Yes, primary screen hit	86.49	109.58
130	RFM-002-982-3	3.13	0.8	greater than maximum tested dose	125.52	-0.48	CCCCCCOC(=O)/N=C(\c1ccc(cc1)NCc1nc2c(n1C)ccc(c2)C(=O)N(c1ccccn1)CCC(=O)OCC)/N	prodrug Dabigatran etexilate mesilate	{"[vendor:gvk vendor id:15501554 status:DRUG name:DABIGATRAN ETEXILATE moa:Thrombin Inhibitor indication:Antithrombotic roa:Oral synonyms:BIBR-1048; DABIGATRAN ETEXILATE; RENDIX; PRADAX; PRADAXA vendor ikey:KSGXQBZTULBEEQ-UHFFFAOYSA-N]","[vendor:integrity vendor id:305702 status:Launched name:Dabigatran etexilate mesilate moa:Inhibitors of Blood Coagulation Pathways; Thrombin Inhibitors indicatio…	Thrombin	F2	22.86	Inhibitor of blood coagulation pathways (anticoagulant), thrombin inhibitor	Prescription drug	Yes	106	100.41
131	RFM-009-534-1	3.36	0.76	greater than maximum tested dose	134.67	0.03	CCCN(C(=O)C(NC(=O)c1ccc(cc1)Cl)Cc1ccc(cc1)OCCCN1CCN(CC1)C)CCC	CR-725	{"[vendor:informa vendor id:informa_3941 status:Phase I Clinical Trial name:CR-725 moa:Unidentified pharmacological activity; target name: Unspecified; target_family: _x000D_ indication: roa: synonyms:4-chlorobenzoylamino-4-[3-(4-methyl-1-piperazinyl)propoxy]-N,N-dipropylbenzenepropanamide dicitrate vendor ikey:OOWOHOIOPSRLIJ-UHFFFAOYSA-N]"}					1	Yes	102.59	104.27
132	RFM-012-155-1	3.67	0.59	greater than maximum tested dose	125.55	-0.37	CCCN(C(=O)C(NC(=O)c1cccc(c1)Cl)Cc1ccc(cc1)OCCCN1CCN(CC1)C)CCC		[highest_phase: (none)]; [vendor_annotation: ]					no information	No information	104.35	95.12
133	RFM-004-140-7	4.09	0.46	greater than maximum tested dose	93.74	-0.01	COc1cc(Nc2ncc(c(n2)Nc2ccc3c(n2)N(COP(=O)(O)O)C(=O)C(O3)(C)C)F)cc(c1OC)OC	Fostamatinib disodium	{"[vendor:gvk vendor id:5917131 status:Launched name:R-788 moa:SPLEEN TYROSINE KINASE Inhibitor indication:Anticancer; Anti-inflammatory; Immunomodulator roa:Oral synonyms:FOSTAMATINIB; FOSTAMATINIB DISODIUM; R-788; R-935788; TAMATINIB FOSDIUM vendor ikey:GKDRMWXFWHEQQT-UHFFFAOYSA-N]"}	SYK	SYK	0	Apoptosis inducers,FLT3 (FLK2/STK1) inhibitors, p-glycoprotein (MDR-1, ABCB1) inhibitors, syk kinase inhibitor, spleen tyrosine kinease inhibitor, signal transduction modulator	Launched	Yes, primary screen hit	86.21	134.69
134	RFM-010-414-3	4.19	0.67	greater than maximum tested dose	94.64	0.04	CCOC(=O)/C=C/[C@H](C[C@@H]1CCNC1=O)NC(=O)[C@H](Cc1ccc(cc1)F)CC(=O)[C@H](C(C)C)NC(=O)c1noc(c1)C	AG 7088 ( (+)-AG-7088, AG-7088, RUPINTRIVIR)	{"[vendor:integrity vendor id:268306 status:Phase II name:Rupintrivir moa:HRV 3C Protease Inhibitors indication:Anti-Rhinovirus Drugs roa: synonyms: vendor ikey:CAYJBRBGZBCZKO-BHGBQCOSSA-N]","[vendor:gvk vendor id:5913560 status:Phase II name:RUPINTRIVIR moa:3C-Protease Inhibitor indication:Antiviral roa:Oral synonyms:(+)-AG-7088; AG-7088; RUPINTRIVIR vendor ikey:CAYJBRBGZBCZKO-BHGBQCOSSA-N]","[v…	Rhinovirus 3C protease			Genome polyprotein (3C protease) (Rhinovirus) inhibitor	2	Yes	100.08	93.65
